# Supplementary material for: Genetic attenuation of ALDH1A1 increases metastatic potential and aggressiveness in colorectal cancer
Source: Mol Oncol. 2026 Feb 3;20(6):1556–90. doi: 10.1002/1878-0261.70215 (PMC13238895; doi:10.1002/1878-0261.70215)
Supplement: Supplementary file 1 — Table S1. Primers and probes used for expression analysis and detection of human gDNA in mouse tissue by duplex PCR. [file MOL2-20-1556-s002.xlsx]

## Sheet: Sheet1
	RT- qPCR primers for mRNA expression analysis							Primers and probes for duplex PCR of genomic DNA
	Label	Sequence 5'-> 3'	T annealing					Label	Sequence 5'-> 3'	T annealing
housekeeper	HPRT1 sense	GAACGTCTTGCTCGAGATGTGATG	60-62					mRapsyn sense	ACAATGCCATCAACCTTAGC	60
	HPRT1 anti	TGATGTAATCCAGCAGGTCAGCA	60-62					mRapsyn anti	GTGAGTGAGGCAGGTTCATT	60
housekeeper	COPE sense	TGGCGCAGAGGAAGTTCGGT	61-62					mRapsyn probe	[JOE]-AGAATTATCTGACCCACCCATCCTGC-[BHQ1]	60
	COPE anti	TCCACGCTCCTGCTCATCTCTC	61-62					h B-globin sense	CTCTGCCCTGACTTTTATGC	60
	CDH6 sense	GAAGGCGAGCAGAGATATCCTCTGA	60					h B-globin anti	CTAAGCCAGTGCCAGAAGAG	60
	CDH6 anti	GCTGGGAAACCACTAGTCCTCTTTG	60					h B-globin dual labelled probe	[FAM]-ACGGCTGTCATCACTTAGACCTCACC-[BHQ1]	60
	TGM2 sense	TGCCCAGCGGATGCTGTGTA	60
	TGM2 anti	CGGCGTTCTTCAGGAACTTGG	60
	NR4A3 sense	CCACCATTCAGCGCGCAAGA	60
	NR4A3 anti	CGTGATCTCAGTGCTGCCAAGGT	60
	RARRES2 sense	ACGCCCTTCCCAGCTGGAAT	60-62
	RARRES2 anti	GTCTCTATGGGGCAGTGGACCA	60-62
	RARα sense	ACACCATCCCCAGCCACCAT	60-62
	RARα anti	GTTCTTCTGGATGCTGCGGC	60-62
	RARb sense	GGTTTCACTGGCTTGACCAT	60
	RARb anti	GGCAAAGGTGAACACAAGGT	60
	FOLR1 sense	GCATTTCATCCAGGACACCT	60
	FOLR1 anti	GGTGTAGGAGGTGCGACAAT	60
	PLAAT4 sense	TCGCCACACCAAGAGCCCAA	60-62
	PLAAT4 anti	GCTCCCGTTTCACCTCTGCACT	60-62
	LYN sense	GGCCAGTTCCAGAATCTCAGCTT	60-62
	LYN anti	GGACTTTGCTTTCCACCATTCTCC	60-62
	Nestin sense	GCTACTGAAAAGTTCCAGCTGGCTG	60
	Nestin anti	CTGAAAGCTGAGGGAAGTCTTGGAG	60
	ZEB2 sense	TGAAACAGATGAGGAAGACAAGC	60
	ZEB2 anti	TTGCATTCTTCACTGGACCA	60
	LGR5 sense	ACAGGAAATCATGCCTTACAGAGCTT	60
	LGR5 anti	ACTCCAAATGCACAGCACTGGT	60
	EPCAM sense	TGCCGCAGCTCAGGAAGAATG	60
	EPCAM anti	TGGCAGCCAGCTTTGAGCAA	60
	MACC1 sense	AGGCAGACTTCCTCAAGAAATTCTG	60
	MACC1 anti	GCGTTGACTTAACCAAGCCATTT	60
	SNAI2 sense	CACACGGGGGAGAAGCCTTTT	60
	SNAI2 anti	CACTCAGTGTGCTACACAGCAGCC	60
	Sox2 sense	GGAAAGTTGGGATCGAACAA	60
	Sox2 anti	GCGAACCATCTCTGTGGTCT	60
	Twist 1 sense	AGGGCCGGAGACCTAGATGTCA	60
	Twist 1 anti	CCCCACGCCCTGTTTCTTTG	60
	VIM sense	CAGGGCGCGTCCTCTGCC	60
	VIM anti	TGGACATGGCTGCGGAGGGT	60
	ABCA3 sense	AACCCTGGATCACGTGTTCC	60
	ABCA3 anti	CCTCCGCGTCTCGTAGTTCT	60
	CYP26A1 sense	GCAGGCACTAAAGCAATCTTCAACC	60-62
	CYP26A1 anti	GCCCTTGGGAATCTGGTATCCATT	60-62
	STRA6 sense	AGGGGGAAGTGCCCTCCTGC	60-64
	STRA6 anti	GGGCCTGTCCCCAGCCAAGA	60-64
	ALDH1A1 sense	CAACAGAGGTTGGCAAGTTGATC	60
	ALDH1A1 anti	CATGGTGTGCAAATTCAACAGC	60
	ALDH1A3 sense	TCTGGAACGGTCTGGATCAACTGC	60
	ALDH1A3 anti	CCTTTCCTTCAGGGGTTCTTGTCG	60
	ALDH1A2 sense	AGGGCAGTTCTTGCAACCATGGAA	60
	ALDH1A2 anti	CACACACTCCAATGGGTTCATGTC	60
	ALDH2 sense	CTCAAATGTCTCCGGTATTATGCCG	60
	ALDH2 anti	CAACCACGTTTCCAGTTGCCAA	60
	CTH sense	AGTACTGTTTGGCCTTTGCTTCAGG	60
	CTH anti	GGTTTCTGGTGTAATTGCTGCCTCT	60
	AKAP12 sense	ACCAAAACAAAAAGAGAAGGAGGATG	60
	AKAP12 anti	CCAAACAGACAATGAGTTTAACTGCA	60
	STC1 sense	TCAAAACTCAGCTGAAGTGGTTCG	57
	STC1 anti	CTCTCTTTGACGAATGCTTTTCCC	57
	SMOX sense	TGAAACTTGGACACGCCACCTT	60
	SMOX anti	GCCACGCCATTCTTGGAATAGA	60
	LINC00467 sense	TCTCTGCAGTTTCCAACATGGCA	60
	LINC00467 anti	AAGACGTCACTGATCTATGTCGGGA	60
	TMC5 sense	GAACTCCATTTCCCGGGCTTAT	60
	TMC5 anti	AGTTGAAATAGGAGAGGACGCTGGT	60
	RERG sense	CAAGTCAGAATCAACCTACCGACACC	60
	RERG anti	GCACTTCCTCAAAACTTCCTCGGT	60
	TBXAS1 sense	GGTACTCCACATCAGCATTCTCAAGA	60
	TBXAS1 anti	AAACATCCGACGACCAAGATAGTACC	60
	RTL8B sense	ATGGAAGGTCGAGTGCAGCTGA	60
	RTL8b anti	CGTGTTCTCGTCCACGAACATG	60
	BCAS1 sense	CCGAGACAACGGAGATAAGTGCTG	60
	BCAS1 anti	CGCTGGAGCTTTATTGGAGCTGAC	60
	LARGE1 sense	GGAGAAATGCGAGACAATCCACG	60
	LARGE1 anti	GCTCCGCAATGGAGTCAGCAATA	60
	CYP3A5 sense	CTTCACAAATCGAAGGTCTTTAGGCC	60
	CYP3A5 anti	CCAATACATCTCCATACTGGGCAATG	60
	AFAP1L2 sense	CTGCCTTCCGAAGGAGCATCT	60
	AFAP1L2 anti	GCTCAGTTTGAGGCCAGCAGAAC	60
	TNFSF15 sense	GTGCAGTTCCAGGCTCTAAAAGGA	60
	TNFSF15 anti	CCTAGTTCATGTTCCCAGTGCAGA	60
	PCSK9 sense	GAGCTGAGCATCCCGTGGAA	60
	PCSK9 anti	CGGGCACATTCTCGAAGTCG	60
	TCMT sense	CGTACAACAGGAGTCTGGAT	62
	TCMT anti	GTGATGCCTGTCTCTTTCAC	62
