# Supplementary material for: Genetic attenuation of ALDH1A1 increases metastatic potential and aggressiveness in colorectal cancer
Source: Mol Oncol. 2026 Feb 3;20(6):1556–90. doi: 10.1002/1878-0261.70215 (PMC13238895; doi:10.1002/1878-0261.70215)
Supplement: Supplementary file 2 — Table S2. WES‐based enriched pathways based on somatic mutations in pts80 cell line. [file MOL2-20-1556-s004.xlsx]

## Sheet: Sheet1
kegg_path_id	kegg_path_name	sample	combined_pathogenity_score	CADD_score	EVE_score	PolyPhen_index	AlphaMissence_score
hsa01100	Metabolic pathways	pts80_par	12.643	19.633	1.40101	6.963	6.1169
hsa04080	Neuroactive ligand-receptor interaction	pts80_par	7.37968	11.4093	0.62753	5.057	3.2324
hsa05200	Pathways in cancer	pts80_par	7.1776	11.8435	0.80766	6.388	3.7232
hsa04020	Calcium signaling pathway	pts80_par	6.8627	8.92328	0.88578	4.19	2.7236
hsa04024	cAMP signaling pathway	pts80_par	6.84422	8.80104	1.24094	2.328	1.6821
hsa04072	Phospholipase D signaling pathway	pts80_par	5.67709	8.50353	0.61341	2.986	2.0004
hsa04151	PI3K-Akt signaling pathway	pts80_par	5.61574	11.6963	1.44867	5.853	3.1395
hsa04510	Focal adhesion	pts80_par	5.47263	11.4858	1.57608	4.952	3.2508
hsa04022	cGMP-PKG signaling pathway	pts80_par	4.74833	5.60832	0.45281	2.279	2.0204
hsa04512	ECM-receptor interaction	pts80_par	4.09468	8.49051	0.83526	5.719	2.2204
hsa04070	Phosphatidylinositol signaling system	pts80_par	4.05551	4.64755	1.06622	1.941	2.2822
hsa04810	Regulation of actin cytoskeleton	pts80_par	4.00408	7.85265	0.74082	2.969	2.6584
hsa04218	Cellular senescence	pts80_par	3.89796	5.00943	1.06622	1.949	1.7823
hsa04670	Leukocyte transendothelial migration	pts80_par	3.48949	6.14594	0.84015	1.865	1.101
hsa05206	MicroRNAs in cancer	pts80_par	3.18248	5.86316	1.0357	2.107	1.9919
hsa05205	Proteoglycans in cancer	pts80_par	3.14845	3.9958	1.06622	1.088	2.0356
hsa05207	Chemical carcinogenesis - receptor activation	pts80_par	2.97348	3.93807	0.61341	0.3	0.6486
hsa04520	Adherens junction	pts80_par	2.96595	4.92756	0.12741	0.044	0.5971
hsa04140	Autophagy - animal	pts80_par	2.96515	3.32871	1.06622	0.987	1.5488
hsa02010	ABC transporters	pts80_par	2.90383	3.98461	0.75354	3.002	2.1301
hsa04514	Cell adhesion molecules	pts80_par	2.891	4.76956	0.49371	2.063	1.3359
hsa04611	Platelet activation	pts80_par	2.63217	4.13329	1.77566	2.268	2.331
hsa04912	GnRH signaling pathway	pts80_par	2.54332	2.52466	0.45281	1.287	0.9859
hsa04650	Natural killer cell mediated cytotoxicity	pts80_par	2.38457	4.6958	0.71808	2.371	1.5253
hsa04014	Ras signaling pathway	pts80_par	2.33276	4.6306	0.71808	1.109	0.9673
hsa04550	Signaling pathways regulating pluripotency of stem cells	pts80_par	2.23169	3.95362	0.61341	1.845	1.004
hsa04012	ErbB signaling pathway	pts80_par	2.10885	3.16122	0.61341	1.113	1.6069
hsa04015	Rap1 signaling pathway	pts80_par	2.04795	4.70761	0.61341	1.971	0.9936
hsa04210	Apoptosis	pts80_par	1.78954	2.1531	1.06622	0.987	1.5488
hsa04621	NOD-like receptor signaling pathway	pts80_par	1.71862	3.73198	0.55214	2.051	1.543
hsa05208	Chemical carcinogenesis - reactive oxygen species	pts80_par	1.63574	2.82585	0.71274	0.842	0.6853
hsa04540	Gap junction	pts80_par	1.47336	1.45471	0.45281	0.987	0.9859
hsa04630	JAK-STAT signaling pathway	pts80_par	1.37841	3.10923	0.61341	0.019	0.932
hsa00513	Various types of N-glycan biosynthesis	pts80_par	0.969379	1.6133	0.51463	0.83	0.327
hsa05230	Central carbon metabolism in cancer	pts80_par	0.945566	1.91155	0.61341	0.11	0.6751
hsa05235	PD-L1 expression and PD-1 checkpoint pathway in cancer	pts80_par	0.905683	2.04662	0.71808	0.877	0.689
hsa04340	Hedgehog signaling pathway	pts80_par	0.599218	2.65587	0.55881	1.113	0.5184
hsa04064	NF-kappa B signaling pathway	pts80_par	0.580489	1.9426	0.22837	0.884	0.4038
hsa00563	Glycosylphosphatidylinositol (GPI)-anchor biosynthesis	pts80_par	0.5328	0.97488	0.88638	0.935	0.5328
