# Supplementary material for: Genetic attenuation of ALDH1A1 increases metastatic potential and aggressiveness in colorectal cancer
Source: Mol Oncol. 2026 Feb 3;20(6):1556–90. doi: 10.1002/1878-0261.70215 (PMC13238895; doi:10.1002/1878-0261.70215)
Supplement: Supplementary file 3 — Table S3. The list of differentially expressed genes and dysregulated signaling pathways in the pts80 cell line compared to the patient's tumor tissue. [file MOL2-20-1556-s005.xlsx]

## Sheet: Sheet1
Ensembl_Id	baseMean	log2FoldChange	lfcSE	pvalue	padj	significant_DE	Feature_name	biotype	stat	Patient_1_normCounts	Patient_2_normCounts	Parent.1_normCounts	Parent.2_normCounts	Parent.3_normCounts	Parent.4_normCounts	Patient_1_rawCounts	Patient_2_rawCounts	Parent.1_rawCounts	Parent.2_rawCounts	Parent.3_rawCounts	Parent.4_rawCounts
ENSG00000154277	4831.09	-6.91015	0.24903	1.68332e-164	5.01546e-160	TRUE	UCHL1	protein_coding	-27.3338	40.4841	45.0254	7361.62	4713.6	5228.84	5696.44	41	44	7005	4864	5323	5917
ENSG00000108821	1167.14	10.0467	0.375108	1.56219e-148	2.32728e-144	TRUE	COL1A1	protein_coding	25.9558	8324.91	7928.57	6.30546	7.75264	6.87618	3.8509	8431	7748	6	8	7	4
ENSG00000109814	3090.17	-3.67926	0.147774	1.11136e-136	8.77779e-133	TRUE	UGDH	protein_coding	-24.8839	297.212	258.896	3163.24	4025.56	3605.08	3722.86	301	253	3010	4154	3670	3867
ENSG00000119888	681.696	8.80814	0.345912	1.17842e-136	8.77779e-133	TRUE	EPCAM	protein_coding	24.8816	4549.03	4493.33	7.35637	14.5362	4.91156	6.73908	4607	4391	7	15	5	7
ENSG00000074410	3857.02	-6.02486	0.26121	1.30625e-116	7.78393e-113	TRUE	CA12	protein_coding	-22.9552	79.9807	85.9577	6054.29	4592.47	7587.37	5538.56	81	84	5761	4739	7724	5753
ENSG00000151632	8810.96	-10.5563	0.380774	1.34342e-108	6.67121e-105	TRUE	AKR1C2	protein_coding	-22.1386	2.96225	6.13983	13094.3	11325.6	11650.2	13641.8	3	6	12460	11687	11860	14170
ENSG00000187134	2419.38	-8.52763	0.383431	2.4319e-85	1.03512e-81	TRUE	AKR1C1	protein_coding	-19.5769	5.9245	7.16314	2904.71	3261.92	4629.63	3886.52	6	7	2764	3366	4713	4037
ENSG00000120875	1293.53	-5.29694	0.27341	6.17391e-81	2.2994e-77	TRUE	DUSP4	protein_coding	-19.0533	22.7106	36.839	1308.38	1467.19	1195.47	1242.88	23	36	1245	1514	1217	1291
ENSG00000142657	1808.47	-4.39949	0.232198	1.04553e-79	3.46129e-76	TRUE	PGD	protein_coding	-18.9046	111.578	95.1674	3031.87	1766.63	2315.31	2118.96	113	93	2885	1823	2357	2201
ENSG00000149591	431.565	7.42824	0.394744	5.33229e-78	1.58876e-74	TRUE	TAGLN	protein_coding	18.696	2777.6	3046.38	11.56	23.2579	6.87618	12.5154	2813	2977	11	24	7	13
ENSG00000253293	277.62	3.73268	0.200065	8.41001e-78	2.27796e-74	TRUE	HOXA10	protein_coding	18.6717	1398.18	1306.76	114.549	105.63	91.355	83.7571	1416	1277	109	109	93	87
ENSG00000057019	5289.08	-3.92154	0.212742	5.37124e-76	1.33363e-72	TRUE	DCBLD2	protein_coding	-18.4484	402.866	394.996	5839.9	7729.38	6841.8	4765.49	408	386	5557	7976	6965	4950
ENSG00000166681	1740.11	-3.3418	0.181151	6.42813e-76	1.47328e-72	TRUE	BEX3	protein_coding	-18.4387	183.659	184.195	2045.07	1948.82	1821.21	1839.77	186	180	1946	2011	1854	1911
ENSG00000196139	4882.97	-5.1452	0.282137	2.39064e-74	5.0878e-71	TRUE	AKR1C3	protein_coding	-18.2421	173.785	176.009	7731.54	5899.76	7127.65	6467.59	176	172	7357	6088	7256	6718
ENSG00000065361	139.657	6.14376	0.349722	8.92384e-68	1.77257e-64	TRUE	ERBB3	protein_coding	17.3955	812.644	943.488	10.5091	7.75264	9.82311	15.4036	823	922	10	8	10	16
ENSG00000181885	148.397	7.82526	0.431474	3.51384e-67	6.54344e-64	TRUE	CLDN7	protein_coding	17.3168	1089.12	952.697	5.25455	2.90724	4.91156	1.92545	1103	931	5	3	5	2
ENSG00000189143	239.213	7.22173	0.413592	1.00745e-66	1.76571e-63	TRUE	CLDN4	protein_coding	17.2561	1700.33	1543.14	15.7636	11.629	2.94693	4.81363	1722	1508	15	12	3	5
ENSG00000095637	98.6944	6.25414	0.355851	1.14547e-66	1.89608e-63	TRUE	SORBS1	protein_coding	17.2486	667.493	616.03	7.35637	7.75264	7.85849	6.73908	676	602	7	8	8	7
ENSG00000181019	4613.2	-4.14162	0.243582	5.52578e-65	8.6653e-62	TRUE	NQO1	protein_coding	-17.0232	286.351	284.479	6582.9	5406.49	5074.62	4274.5	290	278	6264	5579	5166	4440
ENSG00000204525	691.196	6.44958	0.383613	1.8536e-63	2.7614e-60	TRUE	HLA-C	protein_coding	16.8163	4625.06	4513.8	48.3418	46.5158	45.1863	31.7699	4684	4411	46	48	46	33
ENSG00000162981	163.727	8.38808	0.469191	7.92391e-63	1.12425e-59	TRUE	FAM84A	protein_coding	16.73	1140.47	1132.8	3.15273	1.93816	3.92925	1.92545	1155	1107	3	2	4	2
ENSG00000176658	116.139	5.35655	0.317647	9.70354e-63	1.31417e-59	TRUE	MYO1D	protein_coding	16.7179	551.966	632.403	9.45819	20.3507	12.77	9.62725	559	618	9	21	13	10
ENSG00000149485	2624.95	-4.48035	0.268729	2.1783e-62	2.82184e-59	TRUE	FADS1	protein_coding	-16.6697	119.477	140.193	3525.8	2694.04	3808.42	2491.53	121	137	3355	2780	3877	2588
ENSG00000142156	174.412	5.54751	0.332703	3.24601e-62	4.02979e-59	TRUE	COL6A1	protein_coding	16.6458	1155.28	1040.7	28.3746	16.4743	20.6285	18.2918	1170	1017	27	17	21	19
ENSG00000077157	467.838	2.99775	0.180845	7.59584e-62	9.05272e-59	TRUE	PPP1R12B	protein_coding	16.5948	1991.62	1888	199.673	241.301	276.029	233.942	2017	1845	190	249	281	243
ENSG00000196154	3046.6	-4.68706	0.293263	1.5381e-57	1.7626e-54	TRUE	S100A4	protein_coding	-15.9885	143.175	140.193	5450.02	3557.49	3468.54	3576.52	145	137	5186	3671	3531	3715
ENSG00000119139	118.476	5.42495	0.343844	1.40352e-55	1.54881e-52	TRUE	TJP2	protein_coding	15.7047	742.537	697.894	18.9164	9.69079	16.6993	14.4409	752	682	18	10	17	15
ENSG00000151490	195.605	5.88705	0.376344	3.82232e-55	4.06735e-52	TRUE	PTPRO	protein_coding	15.6411	1304.38	1307.78	32.5782	12.598	18.6639	11.5527	1321	1278	31	13	19	12
ENSG00000184226	1658.42	-6.21384	0.388468	4.01645e-55	4.12656e-52	TRUE	PCDH9	protein_coding	-15.6379	16.7861	21.4894	808.149	2184.3	2103.13	2343.27	17	21	769	2254	2141	2434
ENSG00000214063	602.516	-3.7409	0.243291	7.77093e-53	7.71782e-50	TRUE	TSPAN4	protein_coding	-15.2989	62.2072	49.1187	894.324	559.159	858.54	830.832	63	48	851	577	874	863
ENSG00000171747	137.972	8.14589	0.499461	8.98317e-52	8.63398e-49	TRUE	LGALS4	protein_coding	15.1388	989.391	909.719	1.05091	2.90724	0	5.77635	1002	889	1	3	0	6
ENSG00000176788	4685.31	-4.13418	0.274997	2.49978e-51	2.32753e-48	TRUE	BASP1	protein_coding	-15.0713	236.98	257.873	5627.62	4508.16	4641.42	3973.17	240	252	5355	4652	4725	4127
ENSG00000186854	125.294	4.64783	0.308574	3.75739e-51	3.39246e-48	TRUE	TRABD2A	protein_coding	15.0444	711.927	669.242	29.4255	35.8559	23.5755	12.5154	721	654	28	37	24	13
ENSG00000157227	83.3721	6.64328	0.428873	1.40785e-50	1.23373e-47	TRUE	MMP14	protein_coding	14.9567	610.223	474.814	3.15273	4.8454	3.92925	5.77635	618	464	3	5	4	6
ENSG00000105825	3520.11	-6.55821	0.435545	5.62183e-50	4.78578e-47	TRUE	TFPI2	protein_coding	-14.8643	22.7106	18.4195	3306.16	2900.45	2678.76	2559.89	23	18	3146	2993	2727	2659
ENSG00000111716	3985.95	-2.7662	0.187753	3.10967e-49	2.57368e-46	TRUE	LDHB	protein_coding	-14.7493	619.11	626.263	3944.06	5290.2	4264.21	3827.8	627	612	3753	5459	4341	3976
ENSG00000018236	1319.64	-6.69253	0.432042	5.34975e-49	4.308e-46	TRUE	CNTN1	protein_coding	-14.7126	7.89933	12.2797	613.731	1698.8	2160.1	1731.94	8	12	584	1753	2199	1799
ENSG00000101871	1221.51	-2.73417	0.186717	1.49088e-48	1.16897e-45	TRUE	MID1	protein_coding	-14.6431	209.332	215.917	1360.93	1480.75	1502.94	1438.31	212	211	1295	1528	1530	1494
ENSG00000135480	1574.91	-7.5542	0.468407	1.70065e-48	1.29925e-45	TRUE	KRT7	protein_coding	-14.6342	6.91191	5.11653	3861.04	1735.62	1554.02	1051.3	7	5	3674	1791	1582	1092
ENSG00000107984	1392.1	-7.54222	0.444189	1.99411e-48	1.48536e-45	TRUE	DKK1	protein_coding	-14.6233	3.94967	5.11653	1153.9	1689.11	1388.01	1792.59	4	5	1098	1743	1413	1862
ENSG00000198431	2743.95	-3.28307	0.227274	1.92126e-47	1.39619e-44	TRUE	TXNRD1	protein_coding	-14.4683	254.753	248.663	2092.36	2861.69	2213.15	3045.1	258	243	1991	2953	2253	3163
ENSG00000249669	171.891	9.19209	0.568359	9.67594e-47	6.86415e-44	TRUE	CARMN	lincRNA	14.3567	1042.71	1357.93	0	2.90724	1.96462	0.962725	1056	1327	0	3	2	1
ENSG00000160211	982.356	-5.23809	0.361858	1.4957e-46	1.03638e-43	TRUE	G6PD	protein_coding	-14.3265	25.6728	35.8157	2164.87	1015.6	1375.24	980.054	26	35	2060	1048	1400	1018
ENSG00000243181	60.4006	5.37732	0.371534	2.11555e-46	1.43256e-43	TRUE	AC087343.1	processed_pseudogene	14.3023	392.992	371.46	6.30546	4.8454	9.82311	11.5527	398	363	6	5	10	12
ENSG00000118513	87.708	6.94094	0.47039	1.30586e-45	8.64625e-43	TRUE	MYB	protein_coding	14.1751	612.198	565.888	7.35637	5.81448	1.96462	0	620	553	7	6	2	0
ENSG00000183734	74.2015	5.90476	0.414068	5.4631e-45	3.53855e-42	TRUE	ASCL2	protein_coding	14.0743	483.834	494.257	7.35637	4.8454	7.85849	7.7018	490	483	7	5	8	8
ENSG00000139211	3381.02	-3.49171	0.250737	3.09345e-44	1.96105e-41	TRUE	AMIGO2	protein_coding	-13.9512	294.25	306.992	2401.33	4274.61	3745.55	3821.06	298	300	2285	4411	3813	3969
ENSG00000164692	698.979	12.9176	0.749914	4.2283e-44	2.58353e-41	TRUE	COL1A2	protein_coding	13.9289	4903.51	4882.19	0	0	0	0	4966	4771	0	0	0	0
ENSG00000198074	3904.33	-9.30856	0.532166	4.24879e-44	2.58353e-41	TRUE	AKR1B10	protein_coding	-13.9286	1.97483	3.06992	5029.65	6331	6217.05	4616.27	2	3	4786	6533	6329	4795
ENSG00000156711	83.2818	7.21549	0.493457	8.09833e-44	4.82579e-41	TRUE	MAPK13	protein_coding	13.8824	565.79	572.028	0	1.93816	4.91156	4.81363	573	559	0	2	5	5
ENSG00000137834	434.44	-3.32902	0.238971	1.07806e-43	6.29822e-41	TRUE	SMAD6	protein_coding	-13.8619	49.3708	53.2119	711.466	459.344	510.802	478.474	50	52	677	474	520	497
ENSG00000151715	83.6756	7.10665	0.490876	1.43069e-43	8.19757e-41	TRUE	TMEM45B	protein_coding	13.8416	589.488	554.632	4.20364	4.8454	1.96462	1.92545	597	542	4	5	2	2
ENSG00000269190	407.455	-4.77252	0.333945	2.00096e-43	1.12488e-40	TRUE	FBXO17	protein_coding	-13.8174	11.849	16.3729	594.815	427.364	383.101	398.568	12	16	566	441	390	414
ENSG00000168918	76.8396	6.20511	0.440828	2.11911e-43	1.16924e-40	TRUE	INPP5D	protein_coding	13.8133	513.456	511.653	5.25455	3.87632	10.8054	2.88818	520	500	5	4	11	3
ENSG00000120685	175.605	2.84725	0.206552	2.54681e-43	1.37968e-40	TRUE	PROSER1	protein_coding	13.8	636.884	729.617	98.7855	84.3099	83.4965	103.974	645	713	94	87	85	108
ENSG00000163735	2397.96	-5.37335	0.388225	2.63049e-43	1.38009e-40	TRUE	CXCL5	protein_coding	-13.7977	40.4841	27.6292	1339.91	2920.81	1491.15	1411.36	41	27	1275	3014	1518	1466
ENSG00000127831	75.3962	7.30841	0.49312	2.64021e-43	1.38009e-40	TRUE	VIL1	protein_coding	13.7975	509.507	503.466	1.05091	2.90724	1.96462	3.8509	516	492	1	3	2	4
ENSG00000165168	77.3991	7.30438	0.49359	6.31016e-43	3.24157e-40	TRUE	CYBB	protein_coding	13.7345	524.318	516.769	1.05091	5.81448	0.982311	1.92545	531	505	1	6	1	2
ENSG00000106605	361.312	-3.22685	0.235466	2.71727e-42	1.37222e-39	TRUE	BLVRA	protein_coding	-13.6283	53.3205	42.9788	498.131	469.034	516.696	400.494	54	42	474	484	526	416
ENSG00000134824	611.503	-4.49974	0.326661	3.71108e-42	1.84286e-39	TRUE	FADS2	protein_coding	-13.6056	27.6477	25.5826	878.56	604.706	677.795	582.449	28	25	836	624	690	605
ENSG00000085662	6997.03	-6.31794	0.469784	3.85241e-42	1.88168e-39	TRUE	AKR1B1	protein_coding	-13.6028	96.7668	61.3983	11028.2	9429.14	6360.47	10775.8	98	60	10494	9730	6475	11193
ENSG00000106031	69.8258	4.10676	0.301675	4.10538e-42	1.9729e-39	TRUE	HOXA13	protein_coding	13.5982	368.306	389.879	18.9164	21.3197	20.6285	21.18	373	381	18	22	21	22
ENSG00000079308	129.828	6.75682	0.493211	2.40755e-41	1.13862e-38	TRUE	TNS1	protein_coding	13.4682	870.901	876.973	9.45819	4.8454	5.89387	3.8509	882	857	9	5	6	4
ENSG00000168646	130.881	3.09742	0.230831	3.98998e-41	1.85752e-38	TRUE	AXIN2	protein_coding	13.4308	508.519	562.818	54.6473	50.3921	63.8502	73.1671	515	550	52	52	65	76
ENSG00000116017	220.765	2.63315	0.197267	9.58216e-41	4.33634e-38	TRUE	ARID3A	protein_coding	13.3658	798.82	813.528	130.313	132.764	104.125	141.521	809	795	124	137	106	147
ENSG00000113924	574.136	-4.83164	0.356193	9.60558e-41	4.33634e-38	TRUE	HGD	protein_coding	-13.3656	23.698	25.5826	676.786	587.262	1092.33	909.775	24	25	644	606	1112	945
ENSG00000156804	198.957	3.79922	0.285683	1.52389e-40	6.77675e-38	TRUE	FBXO32	protein_coding	13.3312	1079.25	1016.14	65.1564	68.8046	63.8502	83.7571	1093	993	62	71	65	87
ENSG00000211592	459.486	12.3657	0.757711	1.65194e-40	7.23816e-38	TRUE	IGKC	IG_C_gene	13.3252	3370.05	3062.75	0	0	0	0	3413	2993	0	0	0	0
ENSG00000111341	439.938	12.3149	0.757818	3.22372e-40	1.39204e-37	TRUE	MGP	protein_coding	13.2752	3129.12	3030.01	0	0	0	0	3169	2961	0	0	0	0
ENSG00000234741	544.67	3.26292	0.246753	4.78422e-40	2.03637e-37	TRUE	GAS5	processed_transcript	13.2456	2445.83	2300.39	212.284	185.094	258.348	291.706	2477	2248	202	191	263	303
ENSG00000213190	616.474	-4.61506	0.342291	5.71997e-40	2.40038e-37	TRUE	MLLT11	protein_coding	-13.2322	18.7609	20.4661	618.986	716.15	545.183	369.686	19	20	589	739	555	384
ENSG00000142173	67.5197	5.67016	0.425887	2.3898e-39	9.88946e-37	TRUE	COL6A2	protein_coding	13.1243	490.746	356.11	5.25455	10.6599	8.8408	2.88818	497	348	5	11	9	3
ENSG00000118971	614.026	12.3118	0.70064	4.85035e-39	1.97967e-36	TRUE	CCND2	protein_coding	13.0706	4319.95	4275.37	1.05091	0	0	0	4375	4178	1	0	0	0
ENSG00000162896	360.994	11.9784	0.748402	1.0904e-38	4.39032e-36	TRUE	PIGR	protein_coding	13.0088	2538.65	2513.24	0	0	0	0	2571	2456	0	0	0	0
ENSG00000102181	960.474	-2.99592	0.230482	1.35418e-38	5.37972e-36	TRUE	CD99L2	protein_coding	-12.9922	173.785	147.356	1663.59	995.245	1436.14	1213.03	176	144	1583	1027	1462	1260
ENSG00000127616	220.518	3.46727	0.268501	2.92677e-38	1.14741e-35	TRUE	SMARCA4	protein_coding	12.9331	974.58	1018.19	78.8182	64.9283	90.3726	107.825	987	995	75	67	92	112
ENSG00000197142	90.4524	4.63394	0.358875	3.32721e-38	1.28746e-35	TRUE	ACSL5	protein_coding	12.9233	535.18	555.655	15.7636	16.4743	25.5401	20.2172	542	543	15	17	26	21
ENSG00000127561	364.73	-4.38201	0.333013	4.10325e-38	1.56739e-35	TRUE	SYNGR3	protein_coding	-12.9071	22.7106	16.3729	492.877	373.096	565.811	429.375	23	16	469	385	576	446
ENSG00000065534	1720.98	2.58843	0.201116	4.97992e-38	1.87819e-35	TRUE	MYLK	protein_coding	12.8922	6181.23	6765.07	1107.66	804.336	1320.23	973.315	6260	6611	1054	830	1344	1011
ENSG00000140284	384.915	-4.05735	0.313581	1.79471e-37	6.68417e-35	TRUE	SLC27A2	protein_coding	-12.793	28.6351	27.6292	480.266	448.684	565.811	577.635	29	27	457	463	576	600
ENSG00000225361	63.4677	3.75613	0.294213	3.38102e-37	1.24244e-34	TRUE	PPP1R26-AS1	antisense_RNA	12.7437	291.288	290.619	18.9164	22.2888	15.717	24.0681	295	284	18	23	16	25
ENSG00000128739	984.992	-3.24493	0.25461	3.41937e-37	1.24244e-34	TRUE	SNRPN	protein_coding	-12.7428	119.477	115.634	1426.08	912.873	1051.07	1293.9	121	113	1357	942	1070	1344
ENSG00000115919	812.962	-5.07954	0.391349	5.15595e-37	1.85086e-34	TRUE	KYNU	protein_coding	-12.7107	16.7861	16.3729	352.055	1077.62	839.876	571.859	17	16	335	1112	855	594
ENSG00000139329	289.956	11.6371	0.744344	6.05792e-37	2.14876e-34	TRUE	LUM	protein_coding	12.6981	2048.89	2006.7	0	0	0	0	2075	1961	0	0	0	0
ENSG00000101335	250.45	10.4329	0.634341	6.16651e-37	2.16154e-34	TRUE	MYL9	protein_coding	12.6967	1815.86	1687.43	1.05091	0	1.96462	0	1839	1649	1	0	2	0
ENSG00000189339	57.9997	4.73235	0.372757	1.27406e-36	4.41403e-34	TRUE	SLC35E2B	protein_coding	12.6398	336.709	359.18	9.45819	11.629	12.77	12.5154	341	351	9	12	13	13
ENSG00000112297	170.334	4.80579	0.381126	1.41636e-36	4.85061e-34	TRUE	CRYBG1	protein_coding	12.6315	1040.74	1018.19	37.8327	50.3921	25.5401	13.4782	1054	995	36	52	26	14
ENSG00000113140	271.324	11.5274	0.74021	1.65206e-36	5.59354e-34	TRUE	SPARC	protein_coding	12.6193	1879.05	1914.6	0	0	0	0	1903	1871	0	0	0	0
ENSG00000168542	444.364	11.8811	0.706669	1.82374e-36	6.10543e-34	TRUE	COL3A1	protein_coding	12.6115	3027.42	3192.71	0	0.969079	0	0	3066	3120	0	1	0	0
ENSG00000142089	153.432	7.11765	0.552684	2.35912e-36	7.81e-34	TRUE	IFITM3	protein_coding	12.5912	1135.53	949.628	4.20364	0	11.7877	3.8509	1150	928	4	0	12	4
ENSG00000175084	271.882	11.679	0.766483	2.99145e-36	9.79453e-34	TRUE	DES	protein_coding	12.5725	2008.4	1797.95	0	0	0	0	2034	1757	0	0	0	0
ENSG00000118690	47.504	5.81081	0.449389	3.44321e-36	1.11511e-33	TRUE	ARMC2	protein_coding	12.5614	314.986	290.619	2.10182	2.90724	2.94693	9.62725	319	284	2	3	3	10
ENSG00000078399	135.313	9.20251	0.601004	4.04828e-36	1.29697e-33	TRUE	HOXA9	protein_coding	12.5486	902.498	981.35	1.05091	0.969079	0	1.92545	914	959	1	1	0	2
ENSG00000168502	246.074	-2.89423	0.229306	4.88027e-36	1.54689e-33	TRUE	MTCL1	protein_coding	-12.5337	36.5344	38.8856	279.542	284.909	297.64	303.258	37	38	266	294	303	315
ENSG00000133392	393.654	11.6092	0.688061	1.28761e-35	4.03836e-33	TRUE	MYH11	protein_coding	12.4566	2760.82	2745.53	1.05091	0	0	0	2796	2683	1	0	0	0
ENSG00000169083	282.942	-4.99925	0.385574	1.58216e-35	4.91047e-33	TRUE	AR	protein_coding	-12.4401	13.8238	8.18644	357.309	328.518	436.146	614.219	14	8	340	339	444	638
ENSG00000089057	776.997	-3.49677	0.283396	6.6922e-35	2.05561e-32	TRUE	SLC23A2	protein_coding	-12.3244	68.1317	69.5848	604.273	717.119	925.337	1086.92	69	68	575	740	942	1129
ENSG00000102837	223.016	11.4264	0.767668	8.93788e-35	2.71739e-32	TRUE	OLFM4	protein_coding	12.3011	1545.31	1576.91	0	0	0	0	1565	1541	0	0	0	0
ENSG00000187720	1350.95	-4.39763	0.357998	1.04755e-34	3.15269e-32	TRUE	THSD4	protein_coding	-12.2882	53.3205	66.5149	980.499	1009.78	1563.84	2287.43	54	65	933	1042	1592	2376
ENSG00000185630	1686.31	-2.02476	0.164961	1.15433e-34	3.43932e-32	TRUE	PBX1	protein_coding	-12.2804	501.607	453.324	2035.61	1838.34	1971.5	2022.69	508	443	1937	1897	2007	2101
ENSG00000196187	97.4541	3.71635	0.305863	5.0136e-34	1.47901e-31	TRUE	TMEM63A	protein_coding	12.161	463.098	481.977	25.2218	29.0724	29.4693	50.0617	469	471	24	30	30	52
ENSG00000171345	201.907	11.2526	0.765118	5.07515e-34	1.48249e-31	TRUE	KRT19	protein_coding	12.16	1452.49	1373.28	0	0	0	0	1471	1342	0	0	0	0
ENSG00000165092	9329.78	-6.26096	0.522571	6.0815e-34	1.75921e-31	TRUE	ALDH1A1	protein_coding	-12.1452	129.352	105.4	11178.5	2147.48	21958.6	22606.7	131	103	10637	2216	22354	23482
ENSG00000104723	369.34	-2.70606	0.222307	6.53025e-34	1.87085e-31	TRUE	TUSC3	protein_coding	-12.1394	59.245	62.4216	377.277	482.602	399.801	381.239	60	61	359	498	407	396
ENSG00000125266	57.5524	6.62781	0.522641	7.00147e-34	1.98675e-31	TRUE	EFNB2	protein_coding	12.1337	316.961	463.557	5.25455	2.90724	1.96462	1.92545	321	453	5	3	2	2
ENSG00000132465	70.1599	7.44702	0.55533	1.60625e-33	4.51492e-31	TRUE	JCHAIN	protein_coding	12.0655	465.073	464.581	1.05091	0.969079	3.92925	0.962725	471	454	1	1	4	1
ENSG00000065809	1363.91	-3.17087	0.263273	1.66323e-33	4.63139e-31	TRUE	FAM107B	protein_coding	-12.0627	139.226	137.123	1071.93	1399.35	1339.87	1443.12	141	134	1020	1444	1364	1499
ENSG00000185787	1994.12	-1.72123	0.143755	4.42565e-33	1.22095e-30	TRUE	MORF4L1	protein_coding	-11.9818	627.997	601.704	1900.04	2294.78	1942.03	2039.05	636	588	1808	2368	1977	2118
ENSG00000090013	1152.03	-3.15197	0.264376	8.87659e-33	2.4264e-30	TRUE	BLVRB	protein_coding	-11.924	156.012	188.288	2144.91	1387.72	1687.61	1206.29	158	184	2041	1432	1718	1253
ENSG00000130176	411.223	11.3316	0.645687	8.99858e-33	2.43739e-30	TRUE	CNN1	protein_coding	11.9228	2894.12	2857.07	1.05091	0	0.982311	0	2931	2792	1	0	1	0
ENSG00000185686	1607.53	-8.77901	0.491211	9.49539e-33	2.54879e-30	TRUE	PRAME	protein_coding	-11.9184	1.97483	1.02331	2371.9	1545.68	2254.4	2105.48	2	1	2257	1595	2295	2187
ENSG00000234745	1735.72	3.98484	0.336264	1.41154e-32	3.75507e-30	TRUE	HLA-B	protein_coding	11.8853	9465.37	8839.31	677.837	460.313	631.626	322.513	9586	8638	645	475	643	335
ENSG00000182568	93.5327	8.52987	0.579184	1.56245e-32	4.11976e-30	TRUE	SATB1	protein_coding	11.8768	630.959	632.403	1.05091	0.969079	0.982311	0.962725	639	618	1	1	1	1
ENSG00000204287	260.393	11.1676	0.716759	2.11073e-32	5.51658e-30	TRUE	HLA-DRA	protein_coding	11.8516	1789.2	1855.25	1.05091	0	0	0	1812	1813	1	0	0	0
ENSG00000104413	64.7691	7.50281	0.556426	2.7881e-32	7.2236e-30	TRUE	ESRP1	protein_coding	11.8283	408.79	425.695	1.05091	0.969079	2.94693	0.962725	414	416	1	1	3	1
ENSG00000267795	49.6719	7.17729	0.550738	3.10808e-32	7.98322e-30	TRUE	SMIM22	protein_coding	11.8192	330.784	347.924	3.15273	0.969079	1.96462	0.962725	335	340	3	1	2	1
ENSG00000133110	250.502	11.1137	0.71815	4.4251e-32	1.12689e-29	TRUE	POSTN	protein_coding	11.7894	1823.76	1682.31	0	0	0	0.962725	1847	1644	0	0	0	1
ENSG00000177732	577.89	-3.64084	0.308082	4.64224e-32	1.17217e-29	TRUE	SOX12	protein_coding	-11.7854	69.1191	57.3051	1226.41	571.757	783.884	835.645	70	56	1167	590	798	868
ENSG00000162078	53.6917	3.8848	0.329865	4.98472e-32	1.24807e-29	TRUE	ZG16B	protein_coding	11.7794	308.074	270.153	16.8146	14.5362	25.5401	15.4036	312	264	16	15	26	16
ENSG00000163017	156.813	10.9557	0.771169	5.27914e-32	1.31077e-29	TRUE	ACTG2	protein_coding	11.7746	1143.43	1051.96	0	0	0	0	1158	1028	0	0	0	0
ENSG00000198758	44.8229	5.36877	0.448343	5.82217e-32	1.43365e-29	TRUE	EPS8L3	protein_coding	11.7663	273.514	265.036	5.25455	6.78356	8.8408	0.962725	277	259	5	7	9	1
ENSG00000186340	155.357	10.9415	0.771467	6.49246e-32	1.5856e-29	TRUE	THBS2	protein_coding	11.7571	1141.45	1033.54	0	0	0	0	1156	1010	0	0	0	0
ENSG00000139567	53.8821	6.73826	0.541512	8.10595e-32	1.96355e-29	TRUE	ACVRL1	protein_coding	11.7383	414.715	309.038	0	4.8454	2.94693	1.92545	420	302	0	5	3	2
ENSG00000087842	451.119	-3.61031	0.306666	1.1595e-31	2.78608e-29	TRUE	PIR	protein_coding	-11.708	36.5344	36.839	631.597	485.509	454.81	387.015	37	36	601	501	463	402
ENSG00000240583	86.0795	5.90612	0.499466	1.29463e-31	3.08588e-29	TRUE	AQP1	protein_coding	11.6987	565.79	566.911	2.10182	6.78356	5.89387	13.4782	573	554	2	7	6	14
ENSG00000116132	70.2775	7.48138	0.582072	1.38732e-31	3.28056e-29	TRUE	PRRX1	protein_coding	11.6928	457.174	499.373	0	2.90724	0.982311	2.88818	463	488	0	3	1	3
ENSG00000091129	588.963	-6.6968	0.516671	1.83943e-31	4.31541e-29	TRUE	NRCAM	protein_coding	-11.6688	1.97483	7.16314	450.84	1027.22	1098.22	1024.34	2	7	429	1060	1118	1064
ENSG00000137868	299.633	-5.50666	0.437629	1.95106e-31	4.54154e-29	TRUE	STRA6	protein_coding	-11.6638	7.89933	5.11653	461.349	312.044	461.686	432.264	8	5	439	322	470	449
ENSG00000149131	67.1276	8.01862	0.597289	1.97806e-31	4.5687e-29	TRUE	SERPING1	protein_coding	11.6626	491.733	437.975	0	1.93816	1.96462	0.962725	498	428	0	2	2	1
ENSG00000089356	80.9005	8.34942	0.582979	3.58457e-31	8.21556e-29	TRUE	FXYD3	protein_coding	11.6119	577.639	497.326	0	1.93816	1.96462	0	585	486	0	2	2	0
ENSG00000187446	3634.16	-2.69919	0.233736	6.13933e-31	1.39635e-28	TRUE	CHP1	protein_coding	-11.5658	642.808	651.846	4939.28	3004.15	5213.13	4224.44	651	637	4700	3100	5307	4388
ENSG00000164647	282.627	-3.23298	0.277672	7.31777e-31	1.65176e-28	TRUE	STEAP1	protein_coding	-11.5508	35.547	27.6292	234.353	381.817	358.544	293.631	36	27	223	394	365	305
ENSG00000205060	555.13	-2.73878	0.237795	1.20817e-30	2.70658e-28	TRUE	SLC35B4	protein_coding	-11.5076	97.7542	99.2606	591.662	674.479	823.177	636.361	99	97	563	696	838	661
ENSG00000160180	79.5704	8.4904	0.613127	1.3318e-30	2.96127e-28	TRUE	TFF3	protein_coding	11.4992	592.45	512.676	1.05091	0.969079	0	1.92545	600	501	1	1	0	2
ENSG00000069966	166.453	-2.97114	0.255849	1.62232e-30	3.58053e-28	TRUE	GNB5	protein_coding	-11.4821	20.7357	31.7225	230.149	236.455	200.392	195.433	21	31	219	244	204	203
ENSG00000131981	623.08	3.05633	0.267126	1.77285e-30	3.88398e-28	TRUE	LGALS3	protein_coding	11.4745	2729.22	2752.69	385.684	313.982	289.782	265.712	2764	2690	367	324	295	276
ENSG00000165556	291.69	10.7246	0.624982	2.14177e-30	4.65796e-28	TRUE	CDX2	protein_coding	11.4581	2040	2025.12	1.05091	0	0	0.962725	2066	1979	1	0	0	1
ENSG00000182107	35.1479	5.62201	0.471691	2.48595e-30	5.3673e-28	TRUE	TMEM30B	protein_coding	11.4452	206.37	216.941	4.20364	1.93816	4.91156	2.88818	209	212	4	2	5	3
ENSG00000163359	123.161	10.6354	0.77338	3.3814e-30	7.24812e-28	TRUE	COL6A3	protein_coding	11.4185	845.228	879.019	0	0	0	0	856	859	0	0	0	0
ENSG00000131471	39.6402	6.17398	0.515753	7.04307e-30	1.49892e-27	TRUE	AOC3	protein_coding	11.3545	264.628	249.687	2.10182	4.8454	0.982311	2.88818	268	244	2	5	1	3
ENSG00000244734	113.674	10.4203	0.767866	1.16454e-29	2.46082e-27	TRUE	HBB	protein_coding	11.3105	805.732	782.829	0	0	0	0	816	765	0	0	0	0
ENSG00000106004	137.759	2.87182	0.254444	1.18897e-29	2.49473e-27	TRUE	HOXA5	protein_coding	11.3087	550.978	561.795	80.92	71.7119	63.8502	76.0553	558	549	77	74	65	79
ENSG00000165474	33.7685	5.40086	0.463072	1.38475e-29	2.88522e-27	TRUE	GJB2	protein_coding	11.2953	212.295	196.475	6.30546	5.81448	2.94693	0.962725	215	192	6	6	3	1
ENSG00000169894	63.0072	6.67551	0.562929	1.56151e-29	3.23091e-27	TRUE	MUC3A	protein_coding	11.2847	443.35	386.809	4.20364	2.90724	0	3.8509	449	378	4	3	0	4
ENSG00000152583	112.045	10.4642	0.771736	1.61253e-29	3.31347e-27	TRUE	SPARCL1	protein_coding	11.2819	761.298	806.365	0	0	0	0	771	788	0	0	0	0
ENSG00000145824	52.8939	4.20587	0.372402	1.79141e-29	3.65582e-27	TRUE	CXCL14	protein_coding	11.2726	282.401	290.619	16.8146	13.5671	14.7347	10.59	286	284	16	14	15	11
ENSG00000177700	2532.54	-3.29087	0.293715	2.97692e-29	6.03383e-27	TRUE	POLR2L	protein_coding	-11.2278	327.822	300.852	5187.29	2558.37	3209.21	2176.72	332	294	4936	2640	3267	2261
ENSG00000019186	1256.66	-7.6794	0.525378	3.62278e-29	7.29329e-27	TRUE	CYP24A1	protein_coding	-11.2105	0	4.09322	580.102	1100.87	1193.51	1998.62	0	4	552	1136	1215	2076
ENSG00000231389	161.8	10.3243	0.688003	3.93846e-29	7.8756e-27	TRUE	HLA-DPA1	protein_coding	11.2031	1154.29	1101.08	1.05091	0	0	0	1169	1076	1	0	0	0
ENSG00000121957	96.0788	3.58086	0.319765	3.98587e-29	7.91727e-27	TRUE	GPSM2	protein_coding	11.202	392.004	445.138	19.9673	45.5467	34.3809	29.8445	397	435	19	47	35	31
ENSG00000016402	53.6117	7.65569	0.596943	7.63085e-29	1.5057e-26	TRUE	IL20RA	protein_coding	11.1443	364.357	373.507	2.10182	1.93816	0.982311	0	369	365	2	2	1	0
ENSG00000205426	3559.48	-9.65822	0.520268	8.49646e-29	1.66547e-26	TRUE	KRT81	protein_coding	-11.1348	0.987416	1.02331	7334.3	3489.65	3414.51	2969.04	1	1	6979	3601	3476	3084
ENSG00000189334	52.7978	7.50137	0.578242	9.35723e-29	1.82221e-26	TRUE	S100A14	protein_coding	11.1262	368.306	333.598	2.10182	0.969079	1.96462	0	373	326	2	1	2	0
ENSG00000172403	270.991	4.11431	0.371167	1.17822e-28	2.27955e-26	TRUE	SYNPO2	protein_coding	11.1056	1315.24	1498.12	65.1564	76.5573	81.5318	64.5026	1332	1464	62	79	83	67
ENSG00000132386	39.1291	6.64107	0.554193	1.19596e-28	2.29894e-26	TRUE	SERPINF1	protein_coding	11.1043	271.539	258.896	2.10182	1.93816	0.982311	2.88818	275	253	2	2	1	3
ENSG00000110324	33.885	4.94634	0.440097	1.38523e-28	2.64569e-26	TRUE	IL10RA	protein_coding	11.0911	211.307	217.964	8.40728	3.87632	7.85849	3.8509	214	213	8	4	8	4
ENSG00000163586	99.3268	10.3438	0.77623	1.43139e-28	2.71645e-26	TRUE	FABP1	protein_coding	11.0882	678.355	712.221	0	0	0	0	687	696	0	0	0	0
ENSG00000138696	421.637	-5.10363	0.445149	2.22011e-28	4.1866e-26	TRUE	BMPR1B	protein_coding	-11.0489	10.8616	9.20975	231.2	450.622	485.262	727.82	11	9	220	465	494	756
ENSG00000175899	95.6497	10.1235	0.764586	2.27451e-28	4.26221e-26	TRUE	A2M	protein_coding	11.0467	683.292	651.846	0	0	0	0	692	637	0	0	0	0
ENSG00000074211	392.649	-6.6055	0.472286	2.67199e-28	4.97575e-26	TRUE	PPP2R2C	protein_coding	-11.0322	1.97483	3.06992	611.629	385.694	450.881	437.077	2	3	582	398	459	454
ENSG00000178878	40.2168	3.77451	0.341311	3.00206e-28	5.55568e-26	TRUE	APOLD1	protein_coding	11.0217	197.483	192.381	16.8146	13.5671	9.82311	12.5154	200	188	16	14	10	13
ENSG00000237643	95.8431	10.0453	0.760617	3.46065e-28	6.36482e-26	TRUE	AL365226.2	lincRNA	11.0089	679.342	654.916	0	0	0	0	688	640	0	0	0	0
ENSG00000196126	95.0793	10.1101	0.76843	3.73507e-28	6.8274e-26	TRUE	HLA-DRB1	protein_coding	11.0021	700.078	627.286	0	0	0	0	709	613	0	0	0	0
ENSG00000157399	165.657	-4.22156	0.370418	4.49911e-28	8.17384e-26	TRUE	ARSE	protein_coding	-10.9853	9.87416	12.2797	306.866	157.96	288.8	215.65	10	12	292	163	294	224
ENSG00000139292	54.4899	6.96957	0.593022	5.71416e-28	1.03184e-25	TRUE	LGR5	protein_coding	10.9637	346.583	394.996	4.20364	0.969079	1.96462	0.962725	351	386	4	1	2	1
ENSG00000137573	138.81	10.2524	0.720115	8.11875e-28	1.45722e-25	TRUE	SULF1	protein_coding	10.9318	980.504	959.861	1.05091	0	0	0	993	938	1	0	0	0
ENSG00000182541	111.546	3.2358	0.296633	8.28711e-28	1.47853e-25	TRUE	LIMK2	protein_coding	10.93	481.859	508.583	69.36	49.423	46.1686	33.6954	488	497	66	51	47	35
ENSG00000215845	90.8513	8.89899	0.632091	1.12293e-27	1.99153e-25	TRUE	TSTD1	protein_coding	10.9024	612.198	648.776	0	0	0.982311	1.92545	620	634	0	0	1	2
ENSG00000182492	88.0435	10.1796	0.777977	1.13349e-27	1.9929e-25	TRUE	BGN	protein_coding	10.9015	604.299	628.31	0	0	0	0	612	614	0	0	0	0
ENSG00000006747	36.9494	4.81562	0.437658	1.13708e-27	1.9929e-25	TRUE	SCIN	protein_coding	10.9012	231.055	225.127	4.20364	11.629	8.8408	2.88818	234	220	4	12	9	3
ENSG00000140374	1233.7	-2.17653	0.200628	1.78843e-27	3.11616e-25	TRUE	ETFA	protein_coding	-10.86	264.628	304.945	1297.87	1230.73	1231.82	1494.15	268	298	1235	1270	1254	1552
ENSG00000173221	679.372	-2.75857	0.254063	1.84744e-27	3.19778e-25	TRUE	GLRX	protein_coding	-10.857	126.389	108.47	623.189	720.995	1150.29	817.354	128	106	593	744	1171	849
ENSG00000266010	53.0728	5.43629	0.49473	1.85674e-27	3.19778e-25	TRUE	GATA6-AS1	lincRNA	10.8565	352.508	331.551	4.20364	1.93816	7.85849	10.59	357	324	4	2	8	11
ENSG00000053918	134.143	5.05468	0.466395	2.48984e-27	4.26349e-25	TRUE	KCNQ1	protein_coding	10.8297	862.014	779.759	23.12	8.72171	17.6816	28.8818	873	762	22	9	18	30
ENSG00000144354	264.906	3.0917	0.286577	3.53704e-27	6.02206e-25	TRUE	CDCA7	protein_coding	10.7975	917.31	1023.31	135.567	119.197	82.5142	95.3098	929	1000	129	123	84	99
ENSG00000165238	59.5511	2.92127	0.270787	3.7616e-27	6.36801e-25	TRUE	WNK2	protein_coding	10.7918	240.93	212.848	32.5782	25.1961	30.4517	26.9563	244	208	31	26	31	28
ENSG00000166206	618.193	-6.82289	0.512352	3.86931e-27	6.51334e-25	TRUE	GABRB3	protein_coding	-10.7893	0.987416	4.09322	501.284	795.614	779.955	535.275	1	4	477	821	794	556
ENSG00000129538	57.3855	8.02415	0.624389	4.28191e-27	7.12907e-25	TRUE	RNASE1	protein_coding	10.7799	414.715	380.67	2.10182	0.969079	0.982311	0	420	372	2	1	1	0
ENSG00000089472	81.406	10.0728	0.779154	4.28294e-27	7.12907e-25	TRUE	HEPH	protein_coding	10.7799	570.727	568.958	0	0	0	0	578	556	0	0	0	0
ENSG00000133106	58.8269	8.00302	0.620274	4.6933e-27	7.76871e-25	TRUE	EPSTI1	protein_coding	10.7715	357.445	454.348	0	0	1.96462	1.92545	362	444	0	0	2	2
ENSG00000204642	48.7259	5.31153	0.486868	5.65378e-27	9.30688e-25	TRUE	HLA-F	protein_coding	10.7543	260.678	336.668	4.20364	6.78356	7.85849	4.81363	264	329	4	7	8	5
ENSG00000109854	1038.17	-1.77231	0.164952	5.95752e-27	9.75298e-25	TRUE	HTATIP2	protein_coding	-10.7495	354.482	325.411	1206.44	1232.67	1242.62	1014.71	359	318	1148	1272	1265	1054
ENSG00000175164	80.8021	10.0513	0.780686	6.23445e-27	1.01506e-24	TRUE	ABO	protein_coding	10.7453	606.274	524.956	0	0	0	0	614	513	0	0	0	0
ENSG00000088448	477.297	3.00243	0.28009	6.3936e-27	1.03029e-24	TRUE	ANKRD10	protein_coding	10.743	1863.25	2010.8	148.178	195.754	261.295	312.886	1887	1965	141	202	266	325
ENSG00000106624	79.7793	9.94447	0.775151	6.39717e-27	1.03029e-24	TRUE	AEBP1	protein_coding	10.7429	602.324	512.676	0	0	0	0	610	501	0	0	0	0
ENSG00000115648	439.734	-3.1495	0.292578	6.62284e-27	1.0609e-24	TRUE	MLPH	protein_coding	-10.7397	75.0436	54.2352	749.299	551.406	691.547	450.555	76	53	713	569	704	468
ENSG00000149418	84.7383	8.75449	0.633016	7.31277e-27	1.16516e-24	TRUE	ST14	protein_coding	10.7306	594.425	580.214	2.10182	0.969079	0	0	602	567	2	1	0	0
ENSG00000182195	186.406	-3.57827	0.32761	7.84522e-27	1.24334e-24	TRUE	LDOC1	protein_coding	-10.7241	18.7609	16.3729	323.68	180.249	198.427	230.091	19	16	308	186	202	239
ENSG00000112406	147.233	3.38038	0.316729	1.02556e-26	1.61675e-24	TRUE	HECA	protein_coding	10.6993	679.342	657.985	33.6291	66.8665	63.8502	74.1298	688	643	32	69	65	77
ENSG00000113722	76.9665	9.99529	0.780139	1.12406e-26	1.7627e-24	TRUE	CDX1	protein_coding	10.6908	535.18	542.352	0	0	0	0	542	530	0	0	0	0
ENSG00000127920	1750.85	-2.6833	0.252422	1.64009e-26	2.55845e-24	TRUE	GNG11	protein_coding	-10.6557	272.527	234.337	2210.06	1624.18	1436.14	1516.29	276	229	2103	1676	1462	1575
ENSG00000111846	188.032	-3.87955	0.352415	1.77222e-26	2.75017e-24	TRUE	GCNT2	protein_coding	-10.6485	14.8112	8.18644	140.822	243.239	226.914	175.216	15	8	134	251	231	182
ENSG00000174136	116.416	3.25224	0.306638	2.11194e-26	3.26037e-24	TRUE	RGMB	protein_coding	10.6321	533.205	524.956	57.8	38.7632	51.0802	60.6517	540	513	55	40	52	63
ENSG00000187498	111.279	4.65886	0.438259	2.30072e-26	3.53351e-24	TRUE	COL4A1	protein_coding	10.6242	608.248	616.03	23.12	27.1342	24.5578	5.77635	616	602	22	28	25	6
ENSG00000169554	32.5068	5.98465	0.532176	2.52699e-26	3.86112e-24	TRUE	ZEB2	protein_coding	10.6154	193.534	224.104	1.05091	4.8454	2.94693	0.962725	196	219	1	5	3	1
ENSG00000158470	1603.39	-2.79067	0.263602	2.5815e-26	3.92427e-24	TRUE	B4GALT5	protein_coding	-10.6134	225.131	209.778	1606.84	1502.07	1584.47	1615.45	228	205	1529	1550	1613	1678
ENSG00000212978	204.863	-3.40853	0.317887	3.18535e-26	4.81763e-24	TRUE	AC016747.1	processed_transcript	-10.5938	19.7483	26.6059	312.12	263.59	264.242	233.942	20	26	297	272	269	243
ENSG00000135454	203.526	-4.83688	0.41716	3.33162e-26	5.01342e-24	TRUE	B4GALNT1	protein_coding	-10.5896	7.89933	3.06992	260.626	202.538	185.657	205.06	8	3	248	209	189	213
ENSG00000143375	89.2782	4.10685	0.387767	3.36333e-26	5.0357e-24	TRUE	CGN	protein_coding	10.5887	421.627	455.371	17.8655	31.9796	16.6993	23.1054	427	445	17	33	17	24
ENSG00000117450	7097.74	-1.91131	0.180799	3.434e-26	5.11581e-24	TRUE	PRDX1	protein_coding	-10.5867	1980.76	1851.16	8096.21	7748.76	7669.89	5729.18	2006	1809	7704	7996	7808	5951
ENSG00000182718	5531.12	-2.19101	0.207466	3.84621e-26	5.70139e-24	TRUE	ANXA2	protein_coding	-10.5761	1351.77	1358.95	7871.31	6725.41	6003.89	4682.69	1369	1328	7490	6940	6112	4864
ENSG00000101347	137.172	2.27975	0.215937	3.94074e-26	5.8126e-24	TRUE	SAMHD1	protein_coding	10.5738	427.551	463.557	102.989	75.5882	80.5495	100.123	433	453	98	78	82	104
ENSG00000136098	68.7229	4.60138	0.433318	4.10466e-26	6.02454e-24	TRUE	NEK3	protein_coding	10.57	347.571	360.204	4.20364	15.5053	9.82311	19.2545	352	352	4	16	10	20
ENSG00000120549	110.566	3.02599	0.286901	4.36256e-26	6.37169e-24	TRUE	KIAA1217	protein_coding	10.5643	433.476	452.301	44.1382	58.1448	60.9033	43.3226	439	442	42	60	62	45
ENSG00000062038	51.172	7.75796	0.610223	4.54534e-26	6.60627e-24	TRUE	CDH3	protein_coding	10.5604	342.633	354.064	2.10182	0.969079	0.982311	0	347	346	2	1	1	0
ENSG00000140859	395.824	-2.88299	0.272496	4.6021e-26	6.65629e-24	TRUE	KIFC3	protein_coding	-10.5593	55.2953	64.4682	562.237	354.683	421.412	521.797	56	63	535	366	429	542
ENSG00000198643	70.574	9.87508	0.781733	4.96246e-26	7.14282e-24	TRUE	FAM3D	protein_coding	10.5522	491.733	496.303	0	0	0	0	498	485	0	0	0	0
ENSG00000179178	70.5279	9.87202	0.78202	5.25763e-26	7.53131e-24	TRUE	TMEM125	protein_coding	10.5468	509.507	477.884	0	0	0	0	516	467	0	0	0	0
ENSG00000183742	69.8254	9.8145	0.779162	5.59e-26	7.96909e-24	TRUE	MACC1	protein_coding	10.541	469.023	507.56	0	0	0	0	475	496	0	0	0	0
ENSG00000048740	159.361	9.85954	0.638762	5.886e-26	8.35111e-24	TRUE	CELF2	protein_coding	10.5361	1093.07	1112.33	0	0	1.96462	0	1107	1087	0	0	2	0
ENSG00000105963	35.4317	4.6419	0.436538	5.96049e-26	8.39233e-24	TRUE	ADAP1	protein_coding	10.535	223.156	196.475	6.30546	2.90724	7.85849	11.5527	226	192	6	3	8	12
ENSG00000106565	106.83	9.89095	0.727193	5.97139e-26	8.39233e-24	TRUE	TMEM176B	protein_coding	10.5348	797.832	694.824	1.05091	0	0	0	808	679	1	0	0	0
ENSG00000173702	184.688	3.62869	0.345737	6.11817e-26	8.55826e-24	TRUE	MUC13	protein_coding	10.5325	960.756	862.647	53.5964	62.9902	105.107	46.2108	973	843	51	65	107	48
ENSG00000149573	68.1248	9.70069	0.773726	6.21289e-26	8.65014e-24	TRUE	MPZL2	protein_coding	10.5311	470.01	479.93	0	0	0	0	476	469	0	0	0	0
ENSG00000001626	68.1912	9.64589	0.77068	6.44004e-26	8.92469e-24	TRUE	CFTR	protein_coding	10.5277	478.897	470.721	0	0	0	0	485	460	0	0	0	0
ENSG00000108176	278.658	-4.62898	0.427557	1.24836e-25	1.72199e-23	TRUE	DNAJC12	protein_coding	-10.4652	10.8616	10.2331	235.404	346.93	447.934	315.774	11	10	224	358	456	328
ENSG00000120675	122.367	4.93006	0.470467	1.26149e-25	1.73208e-23	TRUE	DNAJC15	protein_coding	10.4642	684.279	725.524	4.20364	31.9796	25.5401	11.5527	693	709	4	33	26	12
ENSG00000041353	250.737	-4.89195	0.440649	1.49988e-25	2.04995e-23	TRUE	RAB27B	protein_coding	-10.4478	6.91191	7.16314	164.993	429.302	335.95	209.874	7	7	157	443	342	218
ENSG00000185567	1215.69	-3.2618	0.313018	1.62514e-25	2.211e-23	TRUE	AHNAK2	protein_coding	-10.4402	134.289	157.589	1787.6	1631.93	1470.52	1146.61	136	154	1701	1684	1497	1191
ENSG00000139910	293.277	-2.96453	0.28275	1.6467e-25	2.23016e-23	TRUE	NOVA1	protein_coding	-10.4389	40.4841	39.9089	277.44	242.27	407.659	404.345	41	39	264	250	415	420
ENSG00000173372	65.5293	9.77136	0.783222	1.7744e-25	2.39223e-23	TRUE	C1QA	protein_coding	10.4318	464.086	453.324	0	0	0	0	470	443	0	0	0	0
ENSG00000250641	65.7152	9.77276	0.783494	1.78608e-25	2.39713e-23	TRUE	AL662899.2	protein_coding	10.4312	476.922	443.091	0	0	0	0	483	433	0	0	0	0
ENSG00000112782	34.5831	6.60514	0.582224	1.83436e-25	2.45089e-23	TRUE	CLIC5	protein_coding	10.4287	240.93	228.197	4.20364	1.93816	0.982311	0	244	223	4	2	1	0
ENSG00000113657	205.589	5.1636	0.49481	2.04562e-25	2.72095e-23	TRUE	DPYSL3	protein_coding	10.4183	1190.82	1238.2	49.3928	32.9487	8.8408	12.5154	1206	1210	47	34	9	13
ENSG00000140297	851.712	-2.70493	0.25997	2.17157e-25	2.87564e-23	TRUE	GCNT3	protein_coding	-10.4126	153.05	149.403	1244.28	1095.06	1040.27	734.559	155	146	1184	1130	1059	763
ENSG00000138326	16430.2	1.57502	0.151455	2.27243e-25	2.99589e-23	TRUE	RPS24	protein_coding	10.4083	39512.4	38757.7	13810	13979	13550	10785.4	40016	37875	13141	14425	13794	11203
ENSG00000213130	262.245	-4.80612	0.444366	2.30834e-25	3.02983e-23	TRUE	EEF1DP5	processed_pseudogene	-10.4068	9.87416	9.20975	620.037	220.95	332.021	248.383	10	9	590	228	338	258
ENSG00000129595	207.599	-5.01468	0.453991	2.38529e-25	3.11709e-23	TRUE	EPB41L4A	protein_coding	-10.4037	5.9245	8.18644	261.676	218.043	382.119	387.015	6	8	249	225	389	402
ENSG00000121236	149.441	-3.75937	0.348271	2.50916e-25	3.26465e-23	TRUE	TRIM6	protein_coding	-10.3989	10.8616	10.2331	125.058	176.372	175.834	179.067	11	10	119	182	179	186
ENSG00000121316	51.4789	3.68288	0.354397	2.81753e-25	3.64992e-23	TRUE	PLBD1	protein_coding	10.3878	262.653	215.917	13.6618	20.3507	12.77	21.18	266	211	13	21	13	22
ENSG00000253368	817.24	-3.95038	0.381052	3.28718e-25	4.23989e-23	TRUE	TRNP1	protein_coding	-10.3731	54.3079	70.6081	1972.56	884.769	847.735	744.187	55	69	1877	913	863	773
ENSG00000135046	6087.97	-3.50475	0.341135	4.79441e-25	6.15731e-23	TRUE	ANXA1	protein_coding	-10.337	538.142	447.185	3938.81	10670.5	6227.85	3914.44	545	437	3748	11011	6340	4066
ENSG00000102471	291.043	2.10627	0.204673	6.49849e-25	8.30998e-23	TRUE	NDFIP2	protein_coding	10.3078	886.7	882.089	155.535	216.105	222.985	210.837	898	862	148	223	227	219
ENSG00000076716	42.4175	4.76465	0.456188	6.92355e-25	8.81569e-23	TRUE	GPC4	protein_coding	10.3017	219.206	204.661	6.30546	10.6599	5.89387	2.88818	222	200	6	11	6	3
ENSG00000022556	215.975	-5.35749	0.457998	7.48937e-25	9.49556e-23	TRUE	NLRP2	protein_coding	-10.2941	5.9245	2.04661	377.277	229.672	225.932	176.179	6	2	359	237	230	183
ENSG00000136859	59.616	9.59365	0.782312	8.07909e-25	1.01998e-22	TRUE	ANGPTL2	protein_coding	10.2868	431.501	402.159	0	0	0	0	437	393	0	0	0	0
ENSG00000107796	471.782	4.41687	0.430785	8.16815e-25	1.02688e-22	TRUE	ACTA2	protein_coding	10.2858	2765.75	2620.69	186.011	65.8974	87.4257	80.8689	2801	2561	177	68	89	84
ENSG00000129422	2527.77	-3.29425	0.321437	8.75055e-25	1.09547e-22	TRUE	MTUS1	protein_coding	-10.2791	290.3	300.852	1580.57	2821.96	4245.55	3905.78	294	294	1504	2912	4322	4057
ENSG00000172379	155.129	-2.88686	0.277642	8.80491e-25	1.09767e-22	TRUE	ARNT2	protein_coding	-10.2785	21.7232	24.5593	217.538	152.145	166.011	190.62	22	24	207	157	169	198
ENSG00000204291	58.4079	9.45897	0.776715	9.7314e-25	1.20811e-22	TRUE	COL15A1	protein_coding	10.2689	416.69	397.043	0	0	0	0	422	388	0	0	0	0
ENSG00000153707	37.7504	6.73932	0.588367	1.0444e-24	1.2912e-22	TRUE	PTPRD	protein_coding	10.2621	226.118	251.733	1.05091	0	0	4.81363	229	246	1	0	0	5
ENSG00000130638	1392.35	-1.72679	0.168682	1.27576e-24	1.57072e-22	TRUE	ATXN10	protein_coding	-10.2427	474.947	483	1853.8	1572.82	1642.42	1342.04	481	472	1764	1623	1672	1394
ENSG00000101782	152.268	2.27979	0.222784	1.28756e-24	1.57871e-22	TRUE	RIOK3	protein_coding	10.2418	424.589	444.115	75.6655	94.0007	85.4611	94.3471	430	434	72	97	87	98
ENSG00000163431	57.9801	9.59832	0.785973	1.46385e-24	1.78752e-22	TRUE	LMOD1	protein_coding	10.2294	415.702	396.019	0	0	0	0	421	387	0	0	0	0
ENSG00000164932	45.4957	7.41673	0.599154	1.84267e-24	2.24092e-22	TRUE	CTHRC1	protein_coding	10.2071	303.137	290.619	1.05091	2.90724	0	0	307	284	1	3	0	0
ENSG00000101213	90.9358	3.21065	0.316215	2.31991e-24	2.80982e-22	TRUE	PTK6	protein_coding	10.1847	450.262	402.159	37.8327	36.825	46.1686	51.0244	456	393	36	38	47	53
ENSG00000167281	243.755	-3.12753	0.305001	2.3617e-24	2.84887e-22	TRUE	RBFOX3	protein_coding	-10.183	28.6351	31.7225	272.186	221.919	300.587	341.767	29	31	259	229	306	355
ENSG00000182752	1540.42	-3.96086	0.392141	3.31063e-24	3.97743e-22	TRUE	PAPPA	protein_coding	-10.1501	80.9681	103.354	929.004	1325.7	1909.61	2545.45	82	101	884	1368	1944	2644
ENSG00000144810	56.2395	9.25672	0.77249	3.65267e-24	4.37074e-22	TRUE	COL8A1	protein_coding	10.1405	428.539	350.994	0	0	0	0	434	343	0	0	0	0
ENSG00000151136	220.203	-5.07868	0.476032	3.99618e-24	4.76265e-22	TRUE	BTBD11	protein_coding	-10.1317	10.8616	4.09322	483.418	295.569	334.968	318.662	11	4	460	305	341	331
ENSG00000198478	108.836	3.77023	0.372824	4.05221e-24	4.81018e-22	TRUE	SH3BGRL2	protein_coding	10.1303	507.532	549.515	18.9164	47.4849	44.204	27.919	514	537	18	49	45	29
ENSG00000239521	341.957	-3.52512	0.346801	4.71377e-24	5.57328e-22	TRUE	GATS	protein_coding	-10.1155	41.4715	36.839	582.204	259.713	496.067	657.541	42	36	554	268	505	683
ENSG00000131002	54.0074	9.49778	0.787624	4.90238e-24	5.77337e-22	TRUE	TXLNGY	transcribed_unprocessed_pseudogene	10.1117	369.294	386.809	0	0	0	0	374	378	0	0	0	0
ENSG00000112319	131.753	-4.44997	0.413874	5.08809e-24	5.96849e-22	TRUE	EYA4	protein_coding	-10.1081	7.89933	6.13983	137.669	237.424	206.285	188.694	8	6	131	245	210	196
ENSG00000067048	53.2396	9.42933	0.784566	5.467e-24	6.38781e-22	TRUE	DDX3Y	protein_coding	10.101	383.118	361.227	0	0	0	0	388	353	0	0	0	0
ENSG00000179344	53.4444	9.48076	0.78816	6.12624e-24	7.13013e-22	TRUE	HLA-DQB1	protein_coding	10.0899	389.042	359.18	0	0	0	0	394	351	0	0	0	0
ENSG00000206503	506.186	3.93403	0.391671	6.27346e-24	7.27306e-22	TRUE	HLA-A	protein_coding	10.0875	2596.9	2922.56	207.029	121.135	209.232	92.4216	2630	2856	197	125	213	96
ENSG00000164574	652.212	-2.44017	0.242228	7.12385e-24	8.22694e-22	TRUE	GALNT10	protein_coding	-10.075	152.062	141.216	746.146	756.851	827.106	956.949	154	138	710	781	842	994
ENSG00000090776	26.8891	4.53443	0.441401	7.16986e-24	8.24811e-22	TRUE	EFNB1	protein_coding	10.0744	137.251	144.286	1.05091	6.78356	4.91156	7.7018	139	141	1	7	5	8
ENSG00000106948	43.5984	3.32432	0.330533	7.25324e-24	8.28563e-22	TRUE	AKNA	protein_coding	10.0733	234.018	197.498	22.0691	21.3197	16.6993	20.2172	237	193	21	22	17	21
ENSG00000068650	127.266	2.16344	0.215036	7.25809e-24	8.28563e-22	TRUE	ATP11A	protein_coding	10.0732	351.52	386.809	67.2582	81.4027	79.5672	94.3471	356	378	64	84	81	98
ENSG00000074696	1491.81	-1.80028	0.179001	7.54133e-24	8.5761e-22	TRUE	HACD3	protein_coding	-10.0694	401.878	452.301	1221.16	1714.3	1437.12	1656.85	407	442	1162	1769	1463	1721
ENSG00000144668	52.6609	9.46062	0.788407	7.73516e-24	8.76309e-22	TRUE	ITGA9	protein_coding	10.0669	381.143	356.11	0	0	0	0	386	348	0	0	0	0
ENSG00000168961	34.1822	4.48821	0.442636	8.79658e-24	9.92781e-22	TRUE	LGALS9	protein_coding	10.0543	169.836	221.034	3.15273	8.72171	10.8054	6.73908	172	216	3	9	11	7
ENSG00000276644	52.2878	9.44789	0.788924	9.21281e-24	1.03583e-21	TRUE	DACH1	protein_coding	10.0497	384.105	347.924	0	0	0	0	389	340	0	0	0	0
ENSG00000113580	1580.82	-2.96686	0.296093	9.61033e-24	1.07647e-21	TRUE	NR3C1	protein_coding	-10.0456	223.156	212.848	1097.15	1609.64	2037.31	2504.05	226	208	1044	1661	2074	2601
ENSG00000184349	269.896	-4.06843	0.397767	9.83274e-24	1.09725e-21	TRUE	EFNA5	protein_coding	-10.0433	17.7735	13.303	210.182	286.848	286.835	466.922	18	13	200	296	292	485
ENSG00000085377	318.013	2.05002	0.204451	9.91165e-24	1.10193e-21	TRUE	PREP	protein_coding	10.0425	986.429	894.369	296.357	188.97	194.498	212.762	999	874	282	195	198	221
ENSG00000134755	142.783	3.07533	0.306913	1.06605e-23	1.18078e-21	TRUE	DSC2	protein_coding	10.0353	525.305	535.189	33.6291	83.3408	56.9741	62.5771	532	523	32	86	58	65
ENSG00000085552	33.9262	4.95444	0.487002	1.08931e-23	1.20207e-21	TRUE	IGSF9	protein_coding	10.0332	210.32	209.778	10.5091	1.93816	3.92925	5.77635	213	205	10	2	4	6
ENSG00000157168	299.606	-5.13699	0.486074	1.16534e-23	1.28123e-21	TRUE	NRG1	protein_coding	-10.0265	5.9245	8.18644	431.924	474.849	306.481	265.712	6	8	411	490	312	276
ENSG00000233041	50.8644	9.4106	0.789339	1.41081e-23	1.54541e-21	TRUE	PHGR1	protein_coding	10.0076	369.294	342.807	0	0	0	0	374	335	0	0	0	0
ENSG00000101311	356.323	3.17237	0.317339	1.43258e-23	1.5635e-21	TRUE	FERMT1	protein_coding	10.0061	1254.02	1346.67	186.011	156.991	102.16	95.3098	1270	1316	177	162	104	99
ENSG00000180745	75.9211	9.37574	0.732269	1.52864e-23	1.66225e-21	TRUE	CLRN3	protein_coding	9.9997	565.79	493.233	0	0	0	0.962725	573	482	0	0	0	1
ENSG00000154529	292.057	-5.75253	0.484946	1.66246e-23	1.8012e-21	TRUE	CNTNAP3B	protein_coding	-9.99138	1.97483	4.09322	266.931	239.363	347.738	312.886	2	4	254	247	354	325
ENSG00000050344	45.6532	4.69523	0.466434	1.87032e-23	2.01907e-21	TRUE	NFE2L3	protein_coding	9.9797	252.779	246.617	4.20364	8.72171	8.8408	9.62725	256	241	4	9	9	10
ENSG00000160271	195.012	1.98867	0.199826	2.06857e-23	2.22502e-21	TRUE	RALGDS	protein_coding	9.9697	589.488	576.121	151.331	123.073	134.577	168.477	597	563	144	127	137	175
ENSG00000002933	74.0473	9.45152	0.749889	2.10146e-23	2.25227e-21	TRUE	TMEM176A	protein_coding	9.96813	534.192	501.42	1.05091	0	0	0	541	490	1	0	0	0
ENSG00000006534	740.549	-2.85444	0.286613	2.31002e-23	2.46692e-21	TRUE	ALDH3B1	protein_coding	-9.95873	136.263	138.146	1379.84	852.79	1157.16	790.397	138	135	1313	880	1178	821
ENSG00000100968	31.2558	6.10321	0.569603	2.5363e-23	2.69889e-21	TRUE	NFATC4	protein_coding	9.94943	201.433	193.405	1.05091	3.87632	2.94693	0	204	189	1	4	3	0
ENSG00000145423	48.3914	9.30004	0.786874	2.64709e-23	2.80676e-21	TRUE	SFRP2	protein_coding	9.94517	333.747	342.807	0	0	0	0	338	335	0	0	0	0
ENSG00000244649	33.6203	5.18094	0.510316	2.78889e-23	2.94663e-21	TRUE	LINC02086	lincRNA	9.93998	208.345	204.661	3.15273	7.75264	0	6.73908	211	200	3	8	0	7
ENSG00000131773	50.6988	3.2745	0.329514	3.0394e-23	3.19997e-21	TRUE	KHDRBS3	protein_coding	9.93141	207.357	199.545	27.3236	20.3507	16.6993	14.4409	210	195	26	21	17	15
ENSG00000177575	47.6302	9.31579	0.791111	4.3659e-23	4.58035e-21	TRUE	CD163	protein_coding	9.89523	319.923	346.901	0	0	0	0	324	339	0	0	0	0
ENSG00000005108	1659.06	-4.75047	0.485403	4.3813e-23	4.58038e-21	TRUE	THSD7A	protein_coding	-9.89488	46.4086	47.0721	553.829	1437.14	1923.37	3071.09	47	46	527	1483	1958	3190
ENSG00000166979	363.114	-3.15989	0.318721	4.72894e-23	4.92653e-21	TRUE	EVA1C	protein_coding	-9.88724	39.4967	40.9322	493.928	372.126	351.667	344.656	40	40	470	384	358	358
ENSG00000136699	68.3559	9.18744	0.723311	5.42763e-23	5.63471e-21	TRUE	SMPD4	protein_coding	9.87343	463.098	488.117	0	0	0	0.962725	469	477	0	0	0	1
ENSG00000150540	36.0056	5.49523	0.544994	6.53769e-23	6.76355e-21	TRUE	HNMT	protein_coding	9.85475	229.081	243.547	0	3.87632	5.89387	5.77635	232	238	0	4	6	6
ENSG00000067715	330.59	-4.62039	0.460324	6.5888e-23	6.79284e-21	TRUE	SYT1	protein_coding	-9.85397	12.8364	15.3496	192.316	439.962	610.015	588.225	13	15	183	454	621	611
ENSG00000111348	35.4919	5.78389	0.56784	9.58549e-23	9.84827e-21	TRUE	ARHGDIB	protein_coding	9.81624	235.005	227.174	6.30546	1.93816	2.94693	0.962725	238	222	6	2	3	1
ENSG00000163297	65.1193	4.31522	0.439144	9.6455e-23	9.87587e-21	TRUE	ANTXR2	protein_coding	9.81561	369.294	339.737	9.45819	11.629	14.7347	24.0681	374	332	9	12	15	25
ENSG00000235750	67.593	2.9803	0.304017	9.77553e-23	9.97473e-21	TRUE	KIAA0040	protein_coding	9.81426	263.64	258.896	22.0691	32.9487	37.3278	32.7327	267	253	21	34	38	34
ENSG00000144749	100.946	3.17128	0.324144	9.83649e-23	1.00027e-20	TRUE	LRIG1	protein_coding	9.81363	443.35	461.511	29.4255	42.6395	50.0979	64.5026	449	451	28	44	51	67
ENSG00000143248	124.832	6.11498	0.613533	1.04939e-22	1.06349e-20	TRUE	RGS5__ENSG00000143248	protein_coding	9.8071	785.983	826.831	2.10182	16.4743	3.92925	5.77635	796	808	2	17	4	6
ENSG00000070087	719.077	-2.64762	0.270471	1.06396e-22	1.0746e-20	TRUE	PFN2	protein_coding	-9.80571	96.7668	114.61	888.019	725.84	563.847	602.666	98	112	845	749	574	626
ENSG00000223865	66.777	9.30589	0.753973	1.12572e-22	1.13313e-20	TRUE	HLA-DPB1	protein_coding	9.80001	488.771	445.138	0	0.969079	0	0	495	435	0	1	0	0
ENSG00000118322	43.9583	8.99962	0.781511	1.18188e-22	1.18566e-20	TRUE	ATP10B	protein_coding	9.79509	321.898	288.572	0	0	0	0	326	282	0	0	0	0
ENSG00000174607	41.0921	3.64941	0.372501	1.27808e-22	1.27656e-20	TRUE	UGT8	protein_coding	9.78718	170.823	226.151	11.56	16.4743	18.6639	10.59	173	221	11	17	19	11
ENSG00000151012	2000.16	-3.81038	0.392057	1.28106e-22	1.27656e-20	TRUE	SLC7A11	protein_coding	-9.78695	128.364	116.657	732.484	2752.19	2188.59	2334.61	130	114	697	2840	2228	2425
ENSG00000106772	45.5204	5.41912	0.545764	1.64539e-22	1.63414e-20	TRUE	PRUNE2	protein_coding	9.7616	277.464	301.875	4.20364	7.75264	5.89387	1.92545	281	295	4	8	6	2
ENSG00000173890	61.4155	4.1625	0.426118	1.79196e-22	1.7738e-20	TRUE	GPR160	protein_coding	9.75294	317.948	311.085	10.5091	19.3816	23.5755	6.73908	322	304	10	20	24	7
ENSG00000157992	30.2198	5.01547	0.503902	1.80526e-22	1.78105e-20	TRUE	KRTCAP3	protein_coding	9.75219	181.685	182.148	4.20364	1.93816	10.8054	0.962725	184	178	4	2	11	1
ENSG00000243709	41.5479	8.93394	0.780995	2.24237e-22	2.20499e-20	TRUE	LEFTY1	protein_coding	9.73016	290.3	286.526	0	0	0	0	294	280	0	0	0	0
ENSG00000138755	42.8804	9.16527	0.793827	2.53442e-22	2.48398e-20	TRUE	CXCL9	protein_coding	9.7177	291.288	309.038	0	0	0	0	295	302	0	0	0	0
ENSG00000204103	26.0515	6.06044	0.585631	2.69563e-22	2.63332e-20	TRUE	MAFB	protein_coding	9.71142	173.785	179.078	3.15273	1.93816	1.96462	0.962725	176	175	3	2	2	1
ENSG00000247134	178.176	-5.30429	0.475227	3.00647e-22	2.92738e-20	TRUE	AC090204.1	lincRNA	-9.70029	3.94967	3.06992	168.146	232.579	252.454	228.166	4	3	160	240	257	237
ENSG00000139517	128.798	2.17602	0.224803	3.10553e-22	3.01398e-20	TRUE	LNX2	protein_coding	9.69698	410.765	398.066	75.6655	93.0316	88.408	92.4216	416	389	72	96	90	96
ENSG00000064042	1344.72	-3.41251	0.354031	3.52248e-22	3.40754e-20	TRUE	LIMCH1	protein_coding	-9.68411	116.515	117.68	869.102	1039.82	1712.17	1937.97	118	115	827	1073	1743	2013
ENSG00000054219	60.289	9.08403	0.738237	3.63777e-22	3.50768e-20	TRUE	LY75	protein_coding	9.68082	419.652	420.579	0	0	0.982311	0	425	411	0	0	1	0
ENSG00000225489	28.43	6.40885	0.597167	3.90415e-22	3.7524e-20	TRUE	AL354707.1	lincRNA	9.6736	174.773	200.568	1.05091	1.93816	2.94693	0	177	196	1	2	3	0
ENSG00000198692	41.6148	9.12151	0.794729	4.23194e-22	4.05436e-20	TRUE	EIF1AY	protein_coding	9.66534	300.175	282.432	0	0	0	0	304	276	0	0	0	0
ENSG00000129480	265.954	-1.88288	0.194655	4.2919e-22	4.09863e-20	TRUE	DTD2	protein_coding	-9.6639	78.0059	69.5848	272.186	284.909	238.702	312.886	79	68	259	294	243	325
ENSG00000003147	147.752	2.70849	0.281085	4.34199e-22	4.13321e-20	TRUE	ICA1	protein_coding	9.66272	583.563	566.911	57.8	98.8461	93.3196	85.6825	591	554	55	102	95	89
ENSG00000011600	60.6794	9.17071	0.757459	5.08325e-22	4.82342e-20	TRUE	TYROBP	protein_coding	9.64656	444.337	404.206	0	0.969079	0	0	450	395	0	1	0	0
ENSG00000111678	533.606	-2.19347	0.227463	5.18454e-22	4.90392e-20	TRUE	C12orf57	protein_coding	-9.64454	129.352	142.239	777.673	551.406	617.874	602.666	131	139	740	569	629	626
ENSG00000140307	532.404	-1.85961	0.193265	6.14684e-22	5.79573e-20	TRUE	GTF2A2	protein_coding	-9.62705	152.062	149.403	606.375	623.118	487.226	508.319	154	146	577	643	496	528
ENSG00000109654	63.8914	5.03906	0.519643	6.23049e-22	5.85607e-20	TRUE	TRIM2	protein_coding	9.62566	347.571	398.066	1.05091	11.629	9.82311	11.5527	352	389	1	12	10	12
ENSG00000119514	50.6088	3.42058	0.355319	6.30082e-22	5.90355e-20	TRUE	GALNT12	protein_coding	9.62451	222.169	212.848	28.3746	22.2888	10.8054	13.4782	225	208	27	23	11	14
ENSG00000137648	58.4509	9.01374	0.736491	6.43786e-22	6.01304e-20	TRUE	TMPRSS4	protein_coding	9.62229	424.589	389.879	0	0.969079	0	0	430	381	0	1	0	0
ENSG00000198125	102.173	-4.57103	0.433422	6.64475e-22	6.18689e-20	TRUE	MB	protein_coding	-9.61904	7.89933	2.04661	152.382	126.949	181.728	163.663	8	2	145	131	185	170
ENSG00000158869	49.0357	7.97669	0.662732	8.07783e-22	7.49778e-20	TRUE	FCER1G	protein_coding	9.59893	353.495	322.341	1.05091	0	0.982311	0.962725	358	315	1	0	1	1
ENSG00000117707	29.8742	5.5445	0.556518	8.35023e-22	7.72656e-20	TRUE	PROX1	protein_coding	9.59551	184.647	191.358	1.05091	5.81448	3.92925	0.962725	187	187	1	6	4	1
ENSG00000169245	39.4106	9.00187	0.792782	8.53607e-22	7.87406e-20	TRUE	CXCL10	protein_coding	9.59324	278.451	272.199	0	0	0	0	282	266	0	0	0	0
ENSG00000165215	31.6286	5.6651	0.570585	9.11699e-22	8.38397e-20	TRUE	CLDN3	protein_coding	9.58645	216.244	197.498	4.20364	3.87632	0	3.8509	219	193	4	4	0	4
ENSG00000189325	39.6643	9.04835	0.796587	1.01484e-21	9.30377e-20	TRUE	C6orf222	protein_coding	9.57538	291.288	264.013	0	0	0	0	295	258	0	0	0	0
ENSG00000041357	1609.11	-1.60289	0.167649	1.06448e-21	9.72891e-20	TRUE	PSMA4	protein_coding	-9.57044	556.903	546.445	1620.5	2015.69	1723.96	1412.32	564	534	1542	2080	1755	1467
ENSG00000066027	303.455	1.40617	0.14712	1.12368e-21	1.02385e-19	TRUE	PPP2R5A	protein_coding	9.56485	626.022	659.009	249.066	253.899	219.055	241.644	634	644	237	262	223	251
ENSG00000163932	145.792	2.48766	0.260802	1.17947e-21	1.07141e-19	TRUE	PRKCD	protein_coding	9.55983	483.834	541.329	75.6655	71.7119	91.355	113.602	490	529	72	74	93	118
ENSG00000134531	124.516	4.18523	0.439076	1.31258e-21	1.18871e-19	TRUE	EMP1	protein_coding	9.54876	679.342	686.638	36.7818	47.4849	30.4517	11.5527	688	671	35	49	31	12
ENSG00000163701	30.8045	6.31232	0.611647	1.36187e-21	1.22961e-19	TRUE	IL17RE	protein_coding	9.54494	212.295	198.521	1.05091	0	1.96462	3.8509	215	194	1	0	2	4
ENSG00000133121	31.3363	4.74536	0.485648	1.37135e-21	1.23442e-19	TRUE	STARD13	protein_coding	9.54422	141.201	158.612	7.35637	3.87632	3.92925	2.88818	143	155	7	4	4	3
ENSG00000158747	67.8016	3.35156	0.351652	1.50093e-21	1.347e-19	TRUE	NBL1	protein_coding	9.53486	300.175	257.873	38.8837	23.2579	16.6993	22.1427	304	252	37	24	17	23
ENSG00000125810	38.491	9.0081	0.797005	1.56693e-21	1.40201e-19	TRUE	CD93	protein_coding	9.53039	264.628	274.246	0	0	0	0	268	268	0	0	0	0
ENSG00000101825	38.2332	8.99514	0.797643	1.86637e-21	1.66492e-19	TRUE	MXRA5	protein_coding	9.51222	279.439	255.826	0	0	0	0	283	250	0	0	0	0
ENSG00000100985	25.7066	6.30647	0.598935	1.93065e-21	1.71713e-19	TRUE	MMP9	protein_coding	9.5087	170.823	169.869	0	2.90724	1.96462	0.962725	173	166	0	3	2	1
ENSG00000182957	60.2796	3.29667	0.347359	1.95593e-21	1.73443e-19	TRUE	SPATA13__ENSG00000182957	protein_coding	9.50734	259.69	281.409	17.8655	30.0415	20.6285	32.7327	263	275	17	31	21	34
ENSG00000197757	206.222	-4.09367	0.420324	2.10065e-21	1.85724e-19	TRUE	HOXC6	protein_coding	-9.49991	10.8616	13.303	234.353	177.342	255.401	349.469	11	13	223	183	260	363
ENSG00000125775	24.0974	4.48415	0.463827	2.27254e-21	2.00326e-19	TRUE	SDCBP2	protein_coding	9.49172	149.1	114.61	4.20364	3.87632	5.89387	5.77635	151	112	4	4	6	6
ENSG00000166938	327.041	-2.14642	0.226281	2.58182e-21	2.26918e-19	TRUE	DIS3L	protein_coding	-9.47841	80.9681	90.0509	418.262	356.621	470.527	308.072	82	88	398	368	479	320
ENSG00000273066	52.0253	5.11244	0.534296	2.60484e-21	2.28268e-19	TRUE	AL355987.4	processed_transcript	9.47749	320.91	320.295	4.20364	3.87632	8.8408	10.59	325	313	4	4	9	11
ENSG00000136147	75.475	2.60161	0.275006	2.63407e-21	2.30153e-19	TRUE	PHF11	protein_coding	9.47632	256.728	283.456	38.8837	31.0105	42.2394	58.7262	260	277	37	32	43	61
ENSG00000135540	47.9594	3.24938	0.343275	2.80484e-21	2.44358e-19	TRUE	NHSL1	protein_coding	9.46976	201.433	205.684	26.2727	23.2579	9.82311	20.2172	204	201	25	24	10	21
ENSG00000102445	53.5213	8.9582	0.753926	3.05227e-21	2.65138e-19	TRUE	RUBCNL	protein_coding	9.46093	385.092	362.25	0	0	0.982311	0	390	354	0	0	1	0
ENSG00000211897	36.9432	8.94467	0.798742	3.33435e-21	2.88799e-19	TRUE	IGHG3	IG_C_gene	9.45168	269.565	247.64	0	0	0	0	273	242	0	0	0	0
ENSG00000188002	160.482	-2.76393	0.2905	3.92567e-21	3.3903e-19	TRUE	AC026412.1	transcribed_unprocessed_pseudogene	-9.43458	27.6477	23.536	236.455	183.156	158.152	162.701	28	23	225	189	161	169
ENSG00000277734	54.9948	8.91793	0.752454	4.10769e-21	3.53725e-19	TRUE	TRAC	TR_C_gene	9.42983	435.451	331.551	1.05091	0	0	0	441	324	1	0	0	0
ENSG00000162069	35.842	8.85597	0.795842	4.41272e-21	3.78896e-19	TRUE	BICDL2	protein_coding	9.42231	242.904	257.873	0	0	0	0	246	252	0	0	0	0
ENSG00000028137	52.4869	8.71457	0.723522	4.51778e-21	3.86803e-19	TRUE	TNFRSF1B	protein_coding	9.41984	404.841	320.295	1.05091	0	0	0	410	313	1	0	0	0
ENSG00000158321	306.417	2.38808	0.25464	4.98615e-21	4.2568e-19	TRUE	AUTS2	protein_coding	9.40948	1162.19	1113.36	189.164	138.578	235.755	275.339	1177	1088	180	143	240	286
ENSG00000137203	300.889	-3.38238	0.357282	5.12011e-21	4.35867e-19	TRUE	TFAP2A	protein_coding	-9.40669	19.7483	29.6759	297.407	319.796	286.835	257.048	20	29	283	330	292	267
ENSG00000162511	52.3821	8.88157	0.751344	5.36372e-21	4.55305e-19	TRUE	LAPTM5	protein_coding	9.4018	402.866	327.458	0	0	0	0.962725	408	320	0	0	0	1
ENSG00000159166	32.7519	7.12383	0.646389	5.9248e-21	5.01504e-19	TRUE	LAD1	protein_coding	9.39133	238.955	208.754	2.10182	1.93816	0	0	242	204	2	2	0	0
ENSG00000182836	433.142	-5.72563	0.5919	5.95574e-21	5.02695e-19	TRUE	PLCXD3	protein_coding	-9.39078	4.93708	10.2331	182.858	633.778	880.151	1412.32	5	10	174	654	896	1467
ENSG00000204682	178.733	-4.47064	0.445436	6.37059e-21	5.36192e-19	TRUE	CASC10	protein_coding	-9.38369	5.9245	6.13983	235.404	152.145	139.488	201.21	6	6	224	157	142	209
ENSG00000154096	35.2838	8.8737	0.800677	7.68705e-21	6.45171e-19	TRUE	THY1	protein_coding	9.36387	233.03	260.943	0	0	0	0	236	255	0	0	0	0
ENSG00000105290	243.731	-5.48824	0.500842	8.02207e-21	6.71397e-19	TRUE	APLP1	protein_coding	-9.35936	5.9245	0	331.037	208.352	298.623	138.632	6	0	315	215	304	144
ENSG00000168036	1089.75	1.62476	0.173869	8.32866e-21	6.95105e-19	TRUE	CTNNB1	protein_coding	9.3554	2638.38	2630.92	724.077	825.656	779.955	1050.33	2672	2571	689	852	794	1091
ENSG00000057294	96.1364	3.12799	0.335747	8.70104e-21	7.24155e-19	TRUE	PKP2	protein_coding	9.35077	464.086	424.672	47.2909	45.5467	58.9387	36.5836	470	415	45	47	60	38
ENSG00000170915	57.0379	3.5406	0.379549	9.51632e-21	7.89801e-19	TRUE	PAQR8	protein_coding	9.34129	295.237	248.663	23.12	18.4125	17.6816	25.0309	299	243	22	19	18	26
ENSG00000143819	212.622	-4.44237	0.464767	9.89344e-21	8.1882e-19	TRUE	EPHX1	protein_coding	-9.33718	12.8364	12.2797	319.477	221.919	451.863	420.711	13	12	304	229	460	437
ENSG00000106025	38.5159	3.88453	0.41404	1.01866e-20	8.40749e-19	TRUE	TSPAN12	protein_coding	9.33409	156.012	184.195	6.30546	13.5671	11.7877	8.66453	158	180	6	14	12	9
ENSG00000109610	34.4092	8.83968	0.801102	1.10492e-20	9.09419e-19	TRUE	SOD3	protein_coding	9.32547	232.043	249.687	0	0	0	0	235	244	0	0	0	0
ENSG00000110077	34.4234	8.83679	0.801578	1.17437e-20	9.62091e-19	TRUE	MS4A6A	protein_coding	9.319	254.753	227.174	0	0	0	0	258	222	0	0	0	0
ENSG00000006451	499.806	1.83398	0.197062	1.17537e-20	9.62091e-19	TRUE	RALA	protein_coding	9.31891	1186.87	1426.49	301.611	376.972	395.871	368.724	1202	1394	287	389	403	383
ENSG00000170525	1298.76	-2.4474	0.263046	1.21069e-20	9.88289e-19	TRUE	PFKFB3	protein_coding	-9.31577	268.577	304.945	2107.07	1322.79	1560.89	1505.7	272	298	2005	1365	1589	1564
ENSG00000125968	1567.2	-3.40281	0.36713	1.24263e-20	1.01159e-18	TRUE	ID1	protein_coding	-9.31301	161.936	145.309	2569.47	1338.3	1869.34	1501.85	164	142	2445	1381	1903	1560
ENSG00000166927	33.6582	8.71578	0.796494	1.33696e-20	1.08541e-18	TRUE	MS4A7	protein_coding	9.30524	212.295	256.85	0	0	0	0	215	251	0	0	0	0
ENSG00000162576	49.0737	8.87067	0.765455	1.34127e-20	1.08595e-18	TRUE	MXRA8	protein_coding	9.30489	353.495	332.574	0	0	0	0.962725	358	325	0	0	0	1
ENSG00000189067	3455.21	-1.70575	0.183748	1.54584e-20	1.24819e-18	TRUE	LITAF	protein_coding	-9.2898	1339.92	1193.17	4722.79	3100.09	4379.14	4529.62	1357	1166	4494	3199	4458	4705
ENSG00000082512	146.924	3.07469	0.331835	1.63578e-20	1.31725e-18	TRUE	TRAF5	protein_coding	9.28377	605.286	563.841	32.5782	94.9698	70.7264	59.689	613	551	31	98	72	62
ENSG00000136167	31.5412	5.78633	0.594888	1.76159e-20	1.41474e-18	TRUE	LCP1	protein_coding	9.27588	201.433	201.591	1.05091	4.8454	1.96462	1.92545	204	197	1	5	2	2
ENSG00000138175	239.1	-2.03986	0.219752	1.87736e-20	1.50366e-18	TRUE	ARL3	protein_coding	-9.26909	57.2701	67.5382	250.116	258.744	226.914	314.811	58	66	238	267	231	327
ENSG00000067225	3376.22	-3.08867	0.334194	1.88593e-20	1.50647e-18	TRUE	PKM	protein_coding	-9.26861	554.928	461.511	7861.85	3673.78	4343.78	2823.67	562	451	7481	3791	4422	2933
ENSG00000129824	33.2346	8.79006	0.802046	1.91157e-20	1.52287e-18	TRUE	RPS4Y1	protein_coding	9.26717	234.018	231.267	0	0	0	0	237	226	0	0	0	0
ENSG00000099810	52.878	4.50315	0.485111	2.04233e-20	1.61927e-18	TRUE	MTAP	protein_coding	9.2601	297.212	318.248	12.6109	5.81448	12.77	12.5154	301	311	12	6	13	13
ENSG00000170791	142.28	2.10844	0.228104	2.04345e-20	1.61927e-18	TRUE	CHCHD7	protein_coding	9.26005	434.463	422.625	119.804	103.691	87.4257	77.9807	440	413	114	107	89	81
ENSG00000168679	325.78	-4.31946	0.45919	2.05119e-20	1.62109e-18	TRUE	SLC16A4	protein_coding	-9.25964	12.8364	14.3263	119.804	305.26	380.154	620.958	13	14	114	315	387	645
ENSG00000072952	46.609	8.63959	0.737437	2.11529e-20	1.66733e-18	TRUE	MRVI1	protein_coding	9.25636	310.049	336.668	0	0	0.982311	0	314	329	0	0	1	0
ENSG00000182704	382.752	-3.17198	0.342194	2.12477e-20	1.67038e-18	TRUE	TSKU	protein_coding	-9.25588	48.3834	48.0954	522.302	321.734	544.2	516.983	49	47	497	332	554	537
ENSG00000260314	33.0077	8.77862	0.802462	2.19706e-20	1.72243e-18	TRUE	MRC1	protein_coding	9.2523	236.98	225.127	0	0	0	0	240	220	0	0	0	0
ENSG00000165949	373.184	6.90333	0.723542	2.20253e-20	1.72243e-18	TRUE	IFI27	protein_coding	9.25204	2575.18	2453.89	8.40728	16.4743	7.85849	3.8509	2608	2398	8	17	8	4
ENSG00000164294	235.152	-2.73425	0.294567	2.29017e-20	1.78402e-18	TRUE	GPX8	protein_coding	-9.24787	41.4715	35.8157	175.502	279.095	300.587	335.991	42	35	167	288	306	349
ENSG00000082781	2752.56	-1.87545	0.203209	2.29327e-20	1.78402e-18	TRUE	ITGB5	protein_coding	-9.24772	700.078	735.757	3226.29	2625.24	2574.64	2305.73	709	719	3070	2709	2621	2395
ENSG00000064652	222.49	-2.57719	0.277987	2.48701e-20	1.9297e-18	TRUE	SNX24	protein_coding	-9.23905	37.5218	42.9788	222.793	234.517	257.366	294.594	38	42	212	242	262	306
ENSG00000091844	128.774	-3.93805	0.410013	2.56487e-20	1.98495e-18	TRUE	RGS17	protein_coding	-9.23575	6.91191	11.2564	95.6328	181.218	177.798	217.576	7	11	91	187	181	226
ENSG00000123500	32.0744	8.69732	0.799804	2.80413e-20	2.16448e-18	TRUE	COL10A1	protein_coding	9.2262	229.081	218.987	0	0	0	0	232	214	0	0	0	0
ENSG00000196371	44.5652	3.38887	0.367184	2.86527e-20	2.20596e-18	TRUE	FUT4	protein_coding	9.22388	182.672	198.521	21.0182	20.3507	14.7347	10.59	185	194	20	21	15	11
ENSG00000132698	31.9806	8.68854	0.800575	3.21616e-20	2.46973e-18	TRUE	RAB25	protein_coding	9.21149	235.992	210.801	0	0	0	0	239	206	0	0	0	0
ENSG00000113721	45.418	8.68701	0.752685	3.38052e-20	2.58927e-18	TRUE	PDGFRB	protein_coding	9.20614	323.873	309.038	1.05091	0	0	0	328	302	1	0	0	0
ENSG00000275385	31.9446	8.73044	0.803547	3.76468e-20	2.87612e-18	TRUE	CCL18	protein_coding	9.19458	224.143	223.081	0	0	0	0	227	218	0	0	0	0
ENSG00000182253	216.17	2.09088	0.227671	3.78079e-20	2.88104e-18	TRUE	SYNM	protein_coding	9.19412	615.16	575.098	147.127	131.795	153.241	114.564	623	562	140	136	156	119
ENSG00000100979	19.7821	4.82369	0.506625	3.89969e-20	2.96406e-18	TRUE	PLTP	protein_coding	9.19079	119.477	107.447	4.20364	1.93816	2.94693	3.8509	121	105	4	2	3	4
ENSG00000119866	44.149	6.2782	0.640344	3.93616e-20	2.98417e-18	TRUE	BCL11A	protein_coding	9.18979	266.602	272.199	0	0.969079	1.96462	4.81363	270	266	0	1	2	5
ENSG00000143995	26.6456	4.24242	0.456317	4.04665e-20	3.06015e-18	TRUE	MEIS1	protein_coding	9.18681	135.276	140.193	3.15273	5.81448	3.92925	11.5527	137	137	3	6	4	12
ENSG00000165475	163.694	2.68084	0.293138	4.50554e-20	3.39854e-18	TRUE	CRYL1	protein_coding	9.17524	648.732	641.613	131.364	71.7119	88.408	91.4589	657	627	125	74	90	95
ENSG00000117595	31.642	8.71445	0.804141	4.56862e-20	3.43743e-18	TRUE	IRF6	protein_coding	9.17375	228.093	214.894	0	0	0	0	231	210	0	0	0	0
ENSG00000157873	31.506	8.70906	0.804153	4.81508e-20	3.61279e-18	TRUE	TNFRSF14	protein_coding	9.16808	224.143	216.941	0	0	0	0	227	212	0	0	0	0
ENSG00000167196	787.261	-1.89511	0.2069	4.82594e-20	3.61279e-18	TRUE	FBXO22	protein_coding	-9.16784	235.992	217.964	953.175	859.573	741.645	886.67	239	213	907	887	755	921
ENSG00000005073	32.698	8.51245	0.799176	4.8688e-20	3.63574e-18	TRUE	HOXA11	protein_coding	9.16689	233.03	218.987	0	0	0	0	236	214	0	0	0	0
ENSG00000143590	40.5328	3.30661	0.360343	5.10431e-20	3.80207e-18	TRUE	EFNA3	protein_coding	9.16179	155.024	169.869	15.7636	11.629	17.6816	15.4036	157	166	15	12	18	16
ENSG00000198523	31.3496	8.69919	0.804673	5.47981e-20	4.07159e-18	TRUE	PLN	protein_coding	9.15413	228.093	210.801	0	0	0	0	231	206	0	0	0	0
ENSG00000109084	753.798	-1.78365	0.194972	5.64221e-20	4.18184e-18	TRUE	TMEM97	protein_coding	-9.15097	265.615	265.036	1050.91	846.975	956.771	853.937	269	259	1000	874	974	887
ENSG00000078098	43.9584	8.63533	0.753956	5.80462e-20	4.29153e-18	TRUE	FAP	protein_coding	9.14791	293.263	319.271	0	0	0.982311	0	297	312	0	0	1	0
ENSG00000131634	30.4704	8.57366	0.798534	5.86613e-20	4.32627e-18	TRUE	TMEM204	protein_coding	9.14677	225.131	199.545	0	0	0	0	228	195	0	0	0	0
ENSG00000107562	31.179	8.69064	0.804918	6.04362e-20	4.44616e-18	TRUE	CXCL12	protein_coding	9.14355	209.332	227.174	0	0	0	0	212	222	0	0	0	0
ENSG00000115386	31.0046	8.68483	0.804775	6.32929e-20	4.64486e-18	TRUE	REG1A	protein_coding	9.13855	220.194	213.871	0	0	0	0	223	209	0	0	0	0
ENSG00000175538	67.659	4.12311	0.452743	6.65458e-20	4.87158e-18	TRUE	KCNE3	protein_coding	9.13313	375.218	409.322	13.6618	16.4743	27.5047	17.3291	380	400	13	17	28	18
ENSG00000080546	111.757	2.9831	0.327674	6.98272e-20	5.09927e-18	TRUE	SESN1	protein_coding	9.12792	461.123	456.394	53.5964	64.9283	49.1156	49.099	467	446	51	67	50	51
ENSG00000161996	128.663	2.30718	0.253087	7.07776e-20	5.15604e-18	TRUE	WDR90	protein_coding	9.12646	389.042	366.343	94.5819	61.052	76.6203	64.5026	394	358	90	63	78	67
ENSG00000120278	24.8344	3.8256	0.416108	7.77273e-20	5.6485e-18	TRUE	PLEKHG1	protein_coding	9.11631	127.377	110.517	7.35637	6.78356	6.87618	8.66453	129	108	7	7	7	9
ENSG00000249550	107.49	-4.17121	0.424141	8.65652e-20	6.27545e-18	TRUE	LINC01234	lincRNA	-9.10462	2.96225	8.18644	136.618	156.991	129.665	91.4589	3	8	130	162	132	95
ENSG00000242265	414.296	-4.32281	0.468724	9.26327e-20	6.69901e-18	TRUE	PEG10	protein_coding	-9.09727	12.8364	12.2797	466.604	398.292	324.163	184.843	13	12	444	411	330	192
ENSG00000163501	29.4656	8.46095	0.796762	9.73624e-20	7.024e-18	TRUE	IHH	protein_coding	9.09186	216.244	192.381	0	0	0	0	219	188	0	0	0	0
ENSG00000123338	42.9204	8.47867	0.739648	9.9935e-20	7.19218e-18	TRUE	NCKAP1L	protein_coding	9.08902	302.149	291.642	0	0	0	0.962725	306	285	0	0	0	1
ENSG00000104687	1071.87	-2.43187	0.268436	1.06303e-19	7.63201e-18	TRUE	GSR	protein_coding	-9.0823	197.483	195.451	1467.07	1146.42	938.107	872.229	200	191	1396	1183	955	906
ENSG00000060718	42.1658	8.58501	0.757797	1.13343e-19	8.11791e-18	TRUE	COL11A1	protein_coding	9.07532	279.439	308.015	0	0.969079	0	0	283	301	0	1	0	0
ENSG00000173369	30.5276	8.64394	0.807808	1.14265e-19	8.1643e-18	TRUE	C1QB	protein_coding	9.07444	235.005	192.381	0	0	0	0	238	188	0	0	0	0
ENSG00000134909	92.4953	2.23551	0.24683	1.15214e-19	8.21245e-18	TRUE	ARHGAP32	protein_coding	9.07354	310.049	271.176	48.3418	51.3612	70.7264	69.3162	314	265	46	53	72	72
ENSG00000103528	213.391	-3.84105	0.417027	1.16919e-19	8.3141e-18	TRUE	SYT17	protein_coding	-9.07194	16.7861	15.3496	221.742	168.62	320.233	393.755	17	15	211	174	326	409
ENSG00000159399	23.5596	6.09859	0.611396	1.3626e-19	9.66636e-18	TRUE	HK2	protein_coding	9.05525	148.112	158.612	2.10182	0.969079	1.96462	0.962725	150	155	2	1	2	1
ENSG00000023171	198.815	-3.85063	0.413333	1.54997e-19	1.09694e-17	TRUE	GRAMD1B	protein_coding	-9.04117	13.8238	6.13983	158.687	156.991	209.232	191.582	14	6	151	162	213	199
ENSG00000107249	459.301	-3.14709	0.348355	1.56734e-19	1.10661e-17	TRUE	GLIS3	protein_coding	-9.03996	50.3582	42.9788	336.291	409.921	454.81	627.697	51	42	320	423	463	652
ENSG00000075340	165.54	-5.35947	0.510571	1.65106e-19	1.16296e-17	TRUE	ADD2	protein_coding	-9.03427	2.96225	3.06992	292.153	236.455	209.232	127.08	3	3	278	244	213	132
ENSG00000198796	339.937	-4.21202	0.463434	1.85488e-19	1.30345e-17	TRUE	ALPK2	protein_coding	-9.02153	17.7735	26.6059	243.811	311.074	743.61	784.621	18	26	232	321	757	815
ENSG00000142910	28.5029	8.3981	0.798506	1.87584e-19	1.31507e-17	TRUE	TINAGL1	protein_coding	9.02029	198.471	196.475	0	0	0	0	201	192	0	0	0	0
ENSG00000133048	29.0593	8.58489	0.807606	1.96778e-19	1.37629e-17	TRUE	CHI3L1	protein_coding	9.01505	209.332	197.498	0	0	0	0	212	193	0	0	0	0
ENSG00000167815	28.4246	8.51592	0.804509	2.12554e-19	1.48315e-17	TRUE	PRDX2	protein_coding	9.00659	198.471	198.521	0	0	0	0	201	194	0	0	0	0
ENSG00000198947	35.6289	7.35447	0.648798	2.23547e-19	1.55621e-17	TRUE	DMD	protein_coding	9.00106	228.093	244.57	1.05091	0.969079	0	0.962725	231	239	1	1	0	1
ENSG00000106384	28.9054	8.57395	0.808223	2.27054e-19	1.57694e-17	TRUE	MOGAT3	protein_coding	8.99935	212.295	192.381	0	0	0	0	215	188	0	0	0	0
ENSG00000188783	28.2773	8.50784	0.804649	2.32992e-19	1.61442e-17	TRUE	PRELP	protein_coding	8.99652	199.458	195.451	0	0	0	0	202	191	0	0	0	0
ENSG00000138685	261.489	-2.47727	0.274956	2.40762e-19	1.66438e-17	TRUE	FGF2	protein_coding	-8.99291	52.3331	49.1187	215.436	366.312	293.711	307.109	53	48	205	378	299	319
ENSG00000026297	109.649	2.27571	0.254081	2.90742e-19	2.00525e-17	TRUE	RNASET2	protein_coding	8.97217	349.545	337.691	87.2255	53.2994	73.6733	61.6144	354	330	83	55	75	64
ENSG00000163817	57.0073	8.54424	0.687036	2.94551e-19	2.02682e-17	TRUE	SLC6A20	protein_coding	8.97073	384.105	406.252	1.05091	0	0	0.962725	389	397	1	0	0	1
ENSG00000253671	304.674	-4.23592	0.467727	3.18233e-19	2.18474e-17	TRUE	AC027117.1	processed_transcript	-8.96221	21.7232	13.303	160.789	265.528	568.758	709.528	22	13	153	274	579	737
ENSG00000108511	80.0562	3.19105	0.357673	3.34439e-19	2.29072e-17	TRUE	HOXB6	protein_coding	8.95673	363.369	375.553	28.3746	29.0724	47.1509	43.3226	368	367	27	30	48	45
ENSG00000123353	510.522	-2.17287	0.24291	3.60659e-19	2.46464e-17	TRUE	ORMDL2	protein_coding	-8.9484	138.238	128.936	869.102	597.922	486.244	528.536	140	126	827	617	495	549
ENSG00000023909	1047.15	-2.90388	0.325812	3.79869e-19	2.58998e-17	TRUE	GCLM	protein_coding	-8.94267	131.326	154.519	1079.28	1577.66	1216.1	738.41	133	151	1027	1628	1238	767
ENSG00000272068	166.729	-3.35241	0.370607	4.01576e-19	2.73173e-17	TRUE	AL365181.2	lincRNA	-8.93653	18.7609	21.4894	157.636	206.414	267.189	290.743	19	21	150	213	272	302
ENSG00000157483	884.208	-2.158	0.242417	4.70597e-19	3.19395e-17	TRUE	MYO1E	protein_coding	-8.91898	197.483	198.521	1101.35	960.358	942.037	640.212	200	194	1048	991	959	665
ENSG00000181350	28.5833	3.58281	0.400301	5.06129e-19	3.4273e-17	TRUE	LRRC75A	protein_coding	8.91092	116.515	141.216	8.40728	11.629	9.82311	8.66453	118	138	8	12	10	9
ENSG00000102755	27.1732	8.43951	0.807336	5.17315e-19	3.4951e-17	TRUE	FLT1	protein_coding	8.90849	177.735	201.591	0	0	0	0	180	197	0	0	0	0
ENSG00000145920	1392.9	-9.01448	0.586485	5.35982e-19	3.61303e-17	TRUE	CPLX2	protein_coding	-8.90456	0	0	2823.79	1803.46	2112.95	1052.26	0	0	2687	1861	2151	1093
ENSG00000173727	199.516	-3.80986	0.420132	5.37407e-19	3.61446e-17	TRUE	AP000769.1	transcribed_unprocessed_pseudogene	-8.90427	13.8238	13.303	225.946	160.867	264.242	273.414	14	13	215	166	269	284
ENSG00000266472	526.511	-1.81434	0.203853	5.39545e-19	3.62067e-17	TRUE	MRPS21	protein_coding	-8.90382	178.722	162.706	717.771	678.356	553.041	494.841	181	159	683	700	563	514
ENSG00000203326	22.6937	6.0604	0.620309	5.45106e-19	3.64976e-17	TRUE	ZNF525	protein_coding	8.90269	160.949	137.123	3.15273	0	0.982311	1.92545	163	134	3	0	1	2
ENSG00000117983	367.69	-5.96242	0.574513	5.49706e-19	3.67231e-17	TRUE	MUC5B	protein_coding	-8.90175	3.94967	1.02331	331.037	250.022	547.147	387.978	4	1	315	258	557	403
ENSG00000171130	322.563	-3.03143	0.33999	5.6366e-19	3.75711e-17	TRUE	ATP6V0E2	protein_coding	-8.89897	44.4337	52.1886	675.735	298.476	434.182	309.997	45	51	643	308	442	322
ENSG00000134769	22.477	5.66854	0.59859	6.00772e-19	3.99554e-17	TRUE	DTNA	protein_coding	8.89189	144.163	145.309	2.10182	2.90724	1.96462	0.962725	146	142	2	3	2	1
ENSG00000026950	58.8074	2.66818	0.30086	6.34228e-19	4.20864e-17	TRUE	BTN3A1	protein_coding	8.88587	228.093	211.824	35.7309	26.1651	33.3986	36.5836	231	207	34	27	34	38
ENSG00000188112	105.706	3.89899	0.442007	7.97201e-19	5.27836e-17	TRUE	C6orf132	protein_coding	8.86041	580.601	595.564	32.5782	29.0724	54.0271	17.3291	588	582	31	30	55	18
ENSG00000154553	32.1163	7.42401	0.677747	8.04733e-19	5.31642e-17	TRUE	PDLIM3	protein_coding	8.85936	207.357	235.36	1.05091	0	0.982311	0.962725	210	230	1	0	1	1
ENSG00000196843	31.3048	3.77878	0.425026	8.17225e-19	5.38699e-17	TRUE	ARID5A	protein_coding	8.85764	144.163	160.659	17.8655	10.6599	5.89387	4.81363	146	157	17	11	6	5
ENSG00000103145	436.263	-2.41459	0.272643	8.38942e-19	5.51794e-17	TRUE	HCFC1R1	protein_coding	-8.85472	93.8045	108.47	778.724	434.148	551.077	482.325	95	106	741	448	561	501
ENSG00000139835	37.9197	3.13618	0.354849	8.75571e-19	5.74617e-17	TRUE	GRTP1	protein_coding	8.84995	180.697	158.612	19.9673	9.69079	20.6285	21.18	183	155	19	10	21	22
ENSG00000131771	26.7318	8.45216	0.811847	8.89362e-19	5.82385e-17	TRUE	PPP1R1B	protein_coding	8.84821	176.748	197.498	0	0	0	0	179	193	0	0	0	0
ENSG00000079102	37.0242	8.34605	0.757675	9.00853e-19	5.88617e-17	TRUE	RUNX1T1	protein_coding	8.84677	231.055	283.456	0	0	0.982311	0	234	277	0	0	1	0
ENSG00000163293	22.5536	4.68818	0.515922	9.03671e-19	5.89166e-17	TRUE	NIPAL1	protein_coding	8.84643	130.339	111.54	2.10182	3.87632	3.92925	4.81363	132	109	2	4	4	5
ENSG00000204592	290.575	2.27908	0.258385	9.19528e-19	5.98195e-17	TRUE	HLA-E	protein_coding	8.84448	993.341	948.604	191.266	189.94	219.055	173.291	1006	927	182	196	223	180
ENSG00000041982	36.8742	8.298	0.752035	9.80468e-19	6.3645e-17	TRUE	TNC	protein_coding	8.83731	241.917	269.129	1.05091	0	0	0	245	263	1	0	0	0
ENSG00000181264	135.559	-2.89213	0.324073	1.04343e-18	6.75845e-17	TRUE	TMEM136	protein_coding	-8.83036	19.7483	23.536	232.251	148.269	144.4	169.44	20	23	221	153	147	176
ENSG00000206075	53.3491	8.30809	0.675407	1.09986e-18	7.10856e-17	TRUE	SERPINB5	protein_coding	8.82446	383.118	344.854	0	0.969079	0	0.962725	388	337	0	1	0	1
ENSG00000147168	26.2651	8.4296	0.812	1.10492e-18	7.12578e-17	TRUE	IL2RG	protein_coding	8.82395	187.609	180.102	0	0	0	0	190	176	0	0	0	0
ENSG00000176697	156.124	-5.2755	0.517951	1.23089e-18	7.92102e-17	TRUE	BDNF	protein_coding	-8.81186	3.94967	2.04661	153.433	133.733	254.419	277.265	4	2	146	138	259	288
ENSG00000178695	72.8972	2.78085	0.315843	1.26725e-18	8.13746e-17	TRUE	KCTD12	protein_coding	8.80859	223.156	247.64	32.5782	46.5158	25.5401	25.0309	226	242	31	48	26	26
ENSG00000104447	50.8314	4.26549	0.482062	1.28863e-18	8.25695e-17	TRUE	TRPS1	protein_coding	8.80672	227.106	188.288	4.20364	7.75264	4.91156	18.2918	230	184	4	8	5	19
ENSG00000164904	430.092	-1.90541	0.216724	1.47332e-18	9.42007e-17	TRUE	ALDH7A1	protein_coding	-8.79169	144.163	128.936	484.469	412.828	603.139	587.262	146	126	461	426	614	610
ENSG00000119411	25.5292	8.17356	0.803513	1.48525e-18	9.476e-17	TRUE	BSPRY	protein_coding	8.79078	149.1	202.614	0	0	0	0	151	198	0	0	0	0
ENSG00000188257	25.7008	8.39642	0.812928	1.58713e-18	1.01044e-16	TRUE	PLA2G2A	protein_coding	8.78332	179.71	180.102	0	0	0	0	182	176	0	0	0	0
ENSG00000100644	5485.42	-2.63288	0.30107	1.6741e-18	1.06353e-16	TRUE	HIF1A	protein_coding	-8.77732	932.121	945.534	3502.68	6497.68	7209.18	7416.83	944	924	3333	6705	7339	7704
ENSG00000186197	82.0098	-4.30112	0.44505	1.6948e-18	1.07439e-16	TRUE	EDARADD	protein_coding	-8.77594	4.93708	4.09322	120.855	109.506	118.86	123.229	5	4	115	113	121	128
ENSG00000117899	1169.1	-1.88018	0.214678	1.75134e-18	1.10788e-16	TRUE	MESD	protein_coding	-8.77225	315.973	341.784	1285.26	1320.86	1237.71	1097.51	320	334	1223	1363	1260	1140
ENSG00000105852	147.28	-4.19615	0.449671	1.808e-18	1.1413e-16	TRUE	PON3	protein_coding	-8.76866	9.87416	2.04661	167.095	153.115	139.488	133.819	10	2	159	158	142	139
ENSG00000104611	162.969	-2.17804	0.247604	1.87038e-18	1.17818e-16	TRUE	SH2D4A	protein_coding	-8.76484	37.5218	47.0721	179.706	236.455	179.763	193.508	38	46	171	244	183	201
ENSG00000133710	23.0589	5.62625	0.611966	2.04686e-18	1.28663e-16	TRUE	SPINK5	protein_coding	8.75468	129.352	178.055	0	0.969079	2.94693	4.81363	131	174	0	1	3	5
ENSG00000130396	555.012	2.03368	0.23282	2.0739e-18	1.30088e-16	TRUE	AFDN	protein_coding	8.7532	1606.53	1645.48	310.018	332.394	455.792	451.518	1627	1608	295	343	464	469
ENSG00000283103	175.272	-2.26645	0.258178	2.14949e-18	1.34546e-16	TRUE	AC010642.2	antisense_RNA	-8.74916	46.4086	41.9555	270.084	188.001	216.108	207.949	47	41	257	194	220	216
ENSG00000116741	119.509	2.31008	0.264884	2.2821e-18	1.42547e-16	TRUE	RGS2	protein_coding	8.7424	379.168	423.648	56.7491	84.3099	93.3196	77.9807	384	414	54	87	95	81
ENSG00000112210	43.679	2.86484	0.327776	2.34268e-18	1.46025e-16	TRUE	RAB23	protein_coding	8.73944	150.087	155.542	14.7127	25.1961	23.5755	15.4036	152	152	14	26	24	16
ENSG00000100170	30.2845	5.83541	0.635872	2.44422e-18	1.52036e-16	TRUE	SLC5A1	protein_coding	8.73465	197.483	201.591	3.15273	1.93816	3.92925	0	200	197	3	2	4	0
ENSG00000118689	153.679	2.08743	0.23979	2.61751e-18	1.62477e-16	TRUE	FOXO3	protein_coding	8.7269	429.526	529.049	88.2764	93.0316	130.647	127.08	435	517	84	96	133	132
ENSG00000157657	230.585	-2.28291	0.261112	2.65574e-18	1.64507e-16	TRUE	ZNF618	protein_coding	-8.72526	54.3079	59.3517	299.509	217.074	317.287	312.886	55	58	285	224	323	325
ENSG00000137491	35.497	7.29008	0.676518	2.88517e-18	1.78348e-16	TRUE	SLCO2B1	protein_coding	8.71588	242.904	231.267	0	2.90724	0	0	246	226	0	3	0	0
ENSG00000106483	85.7085	4.11923	0.474291	3.10125e-18	1.91308e-16	TRUE	SFRP4	protein_coding	8.70769	450.262	520.863	24.1709	15.5053	24.5578	26.9563	456	509	23	16	25	28
ENSG00000134240	33.7796	8.24999	0.765572	3.18073e-18	1.95806e-16	TRUE	HMGCS2	protein_coding	8.70482	243.892	226.151	0	0	0.982311	0	247	221	0	0	1	0
ENSG00000092964	1142.98	-2.57221	0.296146	3.29376e-18	2.02346e-16	TRUE	DPYSL2	protein_coding	-8.70086	246.854	220.011	2037.71	1221.04	1447.93	1137.94	250	215	1939	1260	1474	1182
ENSG00000253304	25.8649	4.39881	0.501648	3.4446e-18	2.11176e-16	TRUE	TMEM200B	protein_coding	8.69578	153.05	156.566	9.45819	2.90724	6.87618	4.81363	155	153	9	3	7	5
ENSG00000181374	24.6454	8.32631	0.815583	3.53957e-18	2.16554e-16	TRUE	CCL13	protein_coding	8.69269	163.911	181.125	0	0	0	0	166	177	0	0	0	0
ENSG00000129009	29.6629	7.25262	0.67452	3.78159e-18	2.30886e-16	TRUE	ISLR	protein_coding	8.68518	216.244	189.312	0	0.969079	0.982311	0.962725	219	185	0	1	1	1
ENSG00000173467	24.4661	8.22571	0.812285	3.83748e-18	2.3382e-16	TRUE	AGR3	protein_coding	8.68351	171.81	168.845	0	0	0	0	174	165	0	0	0	0
ENSG00000278291	33.9728	3.01595	0.347497	4.01189e-18	2.43947e-16	TRUE	AL161772.1	antisense_RNA	8.67845	151.075	123.82	15.7636	10.6599	18.6639	18.2918	153	121	15	11	19	19
ENSG00000186470	56.1073	2.59536	0.299762	4.18459e-18	2.5393e-16	TRUE	BTN3A2	protein_coding	8.67366	209.332	192.381	36.7818	32.9487	19.6462	37.5463	212	188	35	34	20	39
ENSG00000105438	2260.41	-1.67148	0.193126	4.69338e-18	2.84226e-16	TRUE	KDELR1	protein_coding	-8.66059	968.655	742.92	3489.02	2431.42	2702.34	2428.96	981	726	3320	2509	2751	2523
ENSG00000090971	140.269	-2.92888	0.336028	5.95859e-18	3.60114e-16	TRUE	NAT14	protein_coding	-8.63334	20.7357	25.5826	240.658	125.011	189.586	209.874	21	25	229	129	193	218
ENSG00000131080	128.04	-3.3232	0.377743	6.06361e-18	3.65284e-16	TRUE	EDA2R	protein_coding	-8.63134	15.7987	12.2797	121.906	178.311	146.364	193.508	16	12	116	184	149	201
ENSG00000242861	135.897	3.73665	0.43342	6.06866e-18	3.65284e-16	TRUE	AL591895.1	antisense_RNA	8.63125	642.808	630.356	30.4764	29.0724	31.434	73.1671	651	616	29	30	32	76
ENSG00000221890	244.833	-2.69682	0.311969	6.72546e-18	4.04002e-16	TRUE	NPTXR	protein_coding	-8.61949	53.3205	47.0721	434.026	374.065	331.039	243.569	54	46	413	386	337	253
ENSG00000038945	22.842	8.14043	0.810802	6.98827e-18	4.18945e-16	TRUE	MSR1	protein_coding	8.6151	150.087	167.822	0	0	0	0	152	164	0	0	0	0
ENSG00000143167	23.5516	8.25863	0.81733	7.23198e-18	4.32685e-16	TRUE	GPA33	protein_coding	8.61117	162.924	166.799	0	0	0	0	165	163	0	0	0	0
ENSG00000147676	454.087	3.57182	0.416949	8.36607e-18	4.99533e-16	TRUE	MAL2__ENSG00000147676	protein_coding	8.59446	2237.49	2084.47	99.8364	96.9079	266.206	169.44	2266	2037	95	100	271	176
ENSG00000151067	32.4677	8.21355	0.778219	8.69756e-18	5.18287e-16	TRUE	CACNA1C	protein_coding	8.58999	248.829	203.638	0	0	0.982311	0	252	199	0	0	1	0
ENSG00000128573	21.3898	4.9332	0.555076	9.20005e-18	5.47137e-16	TRUE	FOXP2	protein_coding	8.58354	128.364	110.517	1.05091	1.93816	1.96462	6.73908	130	108	1	2	2	7
ENSG00000169684	196.529	-3.42262	0.393014	9.33171e-18	5.53861e-16	TRUE	CHRNA5	protein_coding	-8.5819	15.7987	13.303	229.098	240.332	136.541	127.08	16	13	218	248	139	132
ENSG00000171208	410.214	-2.04312	0.238233	9.39032e-18	5.56232e-16	TRUE	NETO2	protein_coding	-8.58118	92.8171	118.703	497.08	472.911	409.624	412.046	94	116	473	488	417	428
ENSG00000137077	23.3747	8.23909	0.818806	9.42618e-18	5.57248e-16	TRUE	CCL21	protein_coding	8.58074	174.773	152.473	0	0	0	0	177	149	0	0	0	0
ENSG00000170561	62.3467	4.23336	0.491866	9.46746e-18	5.5858e-16	TRUE	IRX2	protein_coding	8.58024	287.338	320.295	7.35637	29.0724	7.85849	7.7018	291	313	7	30	8	8
ENSG00000106819	22.9312	8.17366	0.815704	9.75262e-18	5.74268e-16	TRUE	ASPN	protein_coding	8.57683	147.125	172.939	0	0	0	0	149	169	0	0	0	0
ENSG00000087116	31.4563	8.10258	0.764218	1.00201e-17	5.88491e-16	TRUE	ADAMTS2	protein_coding	8.57371	239.942	196.475	1.05091	0	0	0	243	192	1	0	0	0
ENSG00000138061	2256.29	-2.46955	0.289173	1.00337e-17	5.88491e-16	TRUE	CYP1B1	protein_coding	-8.57356	371.269	408.299	1417.68	2838.43	2247.53	2572.4	376	399	1349	2929	2288	2672
ENSG00000164484	33.1931	7.96772	0.747383	1.10062e-17	6.44263e-16	TRUE	TMEM200A	protein_coding	8.5629	259.69	193.405	0	0	0	0.962725	263	189	0	0	0	1
ENSG00000145632	446.8	-3.13719	0.367072	1.27138e-17	7.42762e-16	TRUE	PLK2	protein_coding	-8.54626	63.1946	64.4682	604.273	521.365	755.397	601.703	64	63	575	538	769	625
ENSG00000160145	40.161	2.7535	0.323032	1.28935e-17	7.51783e-16	TRUE	KALRN	protein_coding	8.54464	174.773	157.589	22.0691	20.3507	26.5224	24.0681	177	154	21	21	27	25
ENSG00000262406	22.576	8.1463	0.816899	1.33491e-17	7.76832e-16	TRUE	MMP12	protein_coding	8.54063	143.175	171.915	0	0	0	0	145	168	0	0	0	0
ENSG00000167183	71.6739	4.75738	0.555815	1.35201e-17	7.85246e-16	TRUE	PRR15L	protein_coding	8.53916	484.821	406.252	16.8146	12.598	14.7347	3.8509	491	397	16	13	15	4
ENSG00000162733	35.342	6.77948	0.689271	1.37297e-17	7.95867e-16	TRUE	DDR2	protein_coding	8.53738	231.055	228.197	0	0.969079	1.96462	0.962725	234	223	0	1	2	1
ENSG00000164116	30.5052	7.91779	0.743954	1.41451e-17	8.18356e-16	TRUE	GUCY1A3	protein_coding	8.53394	215.257	198.521	0	0.969079	0	0	218	194	0	1	0	0
ENSG00000108602	1405.71	-5.49875	0.697026	1.42975e-17	8.25571e-16	TRUE	ALDH3A1	protein_coding	-8.5327	6.91191	14.3263	4003.97	1409.04	1482.31	397.605	7	14	3810	1454	1509	413
ENSG00000157216	188.636	2.22676	0.261775	1.45173e-17	8.36637e-16	TRUE	SSBP3	protein_coding	8.53093	618.123	632.403	142.924	110.475	118.86	144.409	626	618	136	114	121	150
ENSG00000169118	153.872	-1.91506	0.223851	1.45453e-17	8.36638e-16	TRUE	CSNK1G1	protein_coding	-8.53071	50.3582	45.0254	196.52	187.032	182.71	170.402	51	44	187	193	186	177
ENSG00000065989	23.2859	4.67878	0.535193	1.50708e-17	8.65191e-16	TRUE	PDE4A	protein_coding	8.5266	133.301	112.564	2.10182	3.87632	5.89387	2.88818	135	110	2	4	6	3
ENSG00000118946	30.0322	7.9773	0.754164	1.60624e-17	9.19612e-16	TRUE	PCDH17	protein_coding	8.51923	214.269	199.545	0	0	0	0.962725	217	195	0	0	0	1
ENSG00000175505	121.121	-3.11142	0.358522	1.60805e-17	9.19612e-16	TRUE	CLCF1	protein_coding	-8.5191	17.7735	10.2331	108.244	107.568	152.258	175.216	18	10	103	111	155	182
ENSG00000107242	22.2836	8.12253	0.817026	1.61715e-17	9.23048e-16	TRUE	PIP5K1B	protein_coding	8.51844	142.188	168.845	0	0	0	0	144	165	0	0	0	0
ENSG00000114861	497.12	2.68568	0.316812	1.8442e-17	1.05063e-15	TRUE	FOXP1	protein_coding	8.50321	1878.07	1854.23	166.044	253.899	302.552	369.686	1902	1812	158	262	308	384
ENSG00000171124	45.8798	8.1347	0.70312	1.85897e-17	1.05702e-15	TRUE	FUT3	protein_coding	8.50228	315.973	317.225	1.05091	0.969079	0	0	320	310	1	1	0	0
ENSG00000182636	22.2616	8.16845	0.820391	1.93454e-17	1.09627e-15	TRUE	NDN	protein_coding	8.49766	153.05	158.612	0	0	0	0	155	155	0	0	0	0
ENSG00000171476	22.2513	8.16817	0.820356	1.93535e-17	1.09627e-15	TRUE	HOPX	protein_coding	8.49761	156.999	154.519	0	0	0	0	159	151	0	0	0	0
ENSG00000261150	29.1835	7.96477	0.757948	2.188e-17	1.23703e-15	TRUE	EPPK1	protein_coding	8.48335	210.32	192.381	1.05091	0	0	0	213	188	1	0	0	0
ENSG00000224078	397.81	-2.68923	0.318019	2.56388e-17	1.4468e-15	TRUE	SNHG14	processed_transcript	-8.46489	54.3079	58.3284	241.709	344.023	445.969	525.648	55	57	230	355	454	546
ENSG00000140455	380.467	-1.67309	0.197667	2.61335e-17	1.47193e-15	TRUE	USP3	protein_coding	-8.46267	150.087	136.1	468.706	410.89	493.12	479.437	152	133	446	424	502	498
ENSG00000243279	255.778	-2.05698	0.242898	2.68354e-17	1.50861e-15	TRUE	PRAF2	protein_coding	-8.45957	78.9933	69.5848	388.837	250.992	336.933	295.557	80	68	370	259	343	307
ENSG00000135083	102.602	-4.35533	0.481806	2.76244e-17	1.55004e-15	TRUE	CCNJL	protein_coding	-8.45619	7.89933	3.06992	218.589	98.8461	135.559	166.551	8	3	208	102	138	173
ENSG00000171658	130.54	-3.54348	0.408538	2.79491e-17	1.5653e-15	TRUE	NMRAL2P	transcribed_unprocessed_pseudogene	-8.45483	12.8364	9.20975	106.142	147.3	214.144	143.446	13	9	101	152	218	149
ENSG00000124212	29.3522	8.07929	0.781075	3.07182e-17	1.71717e-15	TRUE	PTGIS	protein_coding	8.4438	206.37	202.614	0	0	0.982311	0	209	198	0	0	1	0
ENSG00000196735	21.7294	8.12452	0.822466	3.21864e-17	1.79587e-15	TRUE	HLA-DQA1	protein_coding	8.43834	160.949	143.263	0	0	0	0	163	140	0	0	0	0
ENSG00000180806	202.437	-6.12286	0.53302	3.26089e-17	1.81604e-15	TRUE	HOXC9	protein_coding	-8.43682	0.987416	2.04661	361.513	196.723	263.259	204.098	1	2	344	203	268	212
ENSG00000169903	1122.08	-8.33226	0.649481	3.58339e-17	1.99192e-15	TRUE	TM4SF4	protein_coding	-8.42579	0	0	2295.19	710.335	2653.22	1272.72	0	0	2184	733	2701	1322
ENSG00000113296	19.6448	5.84569	0.63637	3.77804e-17	2.09514e-15	TRUE	THBS4	protein_coding	8.41959	123.427	135.076	2.10182	1.93816	0.982311	0.962725	125	132	2	2	1	1
ENSG00000185088	4967.13	-2.30499	0.274608	3.78314e-17	2.09514e-15	TRUE	RPS27L	protein_coding	-8.41943	1103.93	1029.45	5820.99	6581.02	5444.95	4103.13	1118	1006	5539	6791	5543	4262
ENSG00000085276	58.9341	3.87602	0.462103	3.99508e-17	2.20841e-15	TRUE	MECOM	protein_coding	8.41304	295.237	352.017	5.25455	14.5362	34.3809	19.2545	299	344	5	15	35	20
ENSG00000141756	460.463	-2.0874	0.24834	4.02939e-17	2.22325e-15	TRUE	FKBP10	protein_coding	-8.41204	133.301	102.331	497.08	442.869	561.882	563.194	135	100	473	457	572	585
ENSG00000116852	61.4046	3.52349	0.418871	4.08564e-17	2.25012e-15	TRUE	KIF21B	protein_coding	8.41041	273.514	251.733	25.2218	14.5362	18.6639	22.1427	277	246	24	15	19	23
ENSG00000196199	568.003	2.56014	0.305569	4.27885e-17	2.35218e-15	TRUE	MPHOSPH8	protein_coding	8.40499	2019.27	2079.36	168.146	358.559	366.402	423.599	2045	2032	160	370	373	440
ENSG00000143512	255.203	-6.15208	0.544255	4.40896e-17	2.41925e-15	TRUE	HHIPL2	protein_coding	-8.40148	0.987416	2.04661	270.084	243.239	396.854	213.725	1	2	257	251	404	222
ENSG00000180353	26.5236	7.09864	0.690728	4.4928e-17	2.46071e-15	TRUE	HCLS1	protein_coding	8.39927	188.597	174.985	1.05091	0	1.96462	0	191	171	1	0	2	0
ENSG00000234235	20.4432	7.89132	0.813771	4.64865e-17	2.5414e-15	TRUE	BOK-AS1	antisense_RNA	8.39526	149.1	133.03	0	0	0	0	151	130	0	0	0	0
ENSG00000148735	17.689	5.47229	0.617209	4.79491e-17	2.61558e-15	TRUE	PLEKHS1	protein_coding	8.39162	128.364	108.47	2.10182	1.93816	1.96462	1.92545	130	106	2	2	2	2
ENSG00000152804	159.695	-2.8867	0.341348	4.80189e-17	2.61558e-15	TRUE	HHEX	protein_coding	-8.39145	19.7483	27.6292	222.793	143.424	182.71	214.688	20	27	212	148	186	223
ENSG00000106853	1397.44	-3.21043	0.384392	4.83351e-17	2.628e-15	TRUE	PTGR1	protein_coding	-8.39068	179.71	160.659	1885.33	1968.2	2403.72	810.615	182	157	1794	2031	2447	842
ENSG00000256802	242.614	-3.96577	0.468162	4.89845e-17	2.65846e-15	TRUE	AC022613.1	antisense_RNA	-8.38911	17.7735	16.3729	574.848	348.869	225.932	206.986	18	16	547	360	230	215
ENSG00000169442	21.2254	8.08575	0.823928	4.91529e-17	2.66275e-15	TRUE	CD52	protein_coding	8.3887	157.987	139.17	0	0	0	0	160	136	0	0	0	0
ENSG00000023839	366.601	-7.0043	0.528769	5.45892e-17	2.95188e-15	TRUE	ABCC2	protein_coding	-8.37636	0.987416	1.02331	376.226	452.56	480.35	409.158	1	1	358	467	489	425
ENSG00000130830	67.2597	3.37727	0.402773	5.51679e-17	2.97777e-15	TRUE	MPP1	protein_coding	8.37512	236.98	243.547	33.6291	28.1033	12.77	8.66453	240	238	32	29	13	9
ENSG00000188536	20.8228	8.06107	0.824124	6.14773e-17	3.31233e-15	TRUE	HBA2	protein_coding	8.36236	144.163	147.356	0	0	0	0	146	144	0	0	0	0
ENSG00000139515	18.7195	7.70987	0.803949	6.28182e-17	3.37846e-15	TRUE	PDX1	protein_coding	8.35981	126.389	128.936	0	0	0	0	128	126	0	0	0	0
ENSG00000064763	18.5934	5.01991	0.579378	6.42049e-17	3.44682e-15	TRUE	FAR2	protein_coding	8.35724	111.578	122.797	1.05091	5.81448	1.96462	1.92545	113	120	1	6	2	2
ENSG00000182667	21.2972	8.07166	0.826477	6.4657e-17	3.46485e-15	TRUE	NTM	protein_coding	8.35641	130.339	167.822	0	0	0	0	132	164	0	0	0	0
ENSG00000133103	103.177	2.3068	0.276613	7.04065e-17	3.76618e-15	TRUE	COG6	protein_coding	8.34635	289.313	268.106	30.4764	62.0211	63.8502	60.6517	293	262	29	64	65	63
ENSG00000166173	187.054	-3.06794	0.365085	7.08203e-17	3.78152e-15	TRUE	LARP6	protein_coding	-8.34565	18.7609	27.6292	312.12	242.27	164.046	148.26	19	27	297	250	167	154
ENSG00000105518	412.072	-2.11806	0.253983	7.34597e-17	3.90981e-15	TRUE	TMEM205	protein_coding	-8.34133	109.603	115.634	687.295	412.828	494.103	423.599	111	113	654	426	503	440
ENSG00000078668	756.858	-1.87837	0.225503	7.34852e-17	3.90981e-15	TRUE	VDAC3	protein_coding	-8.34129	229.081	209.778	1004.67	909.966	793.708	592.076	232	205	956	939	808	615
ENSG00000225697	71.3797	2.45986	0.295617	7.43428e-17	3.94838e-15	TRUE	SLC26A6	protein_coding	8.33992	248.829	240.477	37.8327	43.6086	50.0979	38.509	252	235	36	45	51	40
ENSG00000100234	295.899	7.13607	0.805542	7.4616e-17	3.95584e-15	TRUE	TIMP3	protein_coding	8.33948	1932.37	2138.71	1.05091	3.87632	5.89387	8.66453	1957	2090	1	4	6	9
ENSG00000121895	129.466	-4.29348	0.478541	7.57221e-17	4.00735e-15	TRUE	TMEM156	protein_coding	-8.33774	5.9245	4.09322	98.7855	137.609	178.781	143.446	6	4	94	142	182	149
ENSG00000081237	27.8299	7.94316	0.778113	7.88773e-17	4.16693e-15	TRUE	PTPRC	protein_coding	8.33291	171.81	214.894	0	0.969079	0	0	174	210	0	1	0	0
ENSG00000182463	20.2552	7.88608	0.818827	7.96019e-17	4.19777e-15	TRUE	TSHZ2	protein_coding	8.33183	139.226	141.216	0	0	0	0	141	138	0	0	0	0
ENSG00000102572	561.446	2.11372	0.254412	8.23954e-17	4.3374e-15	TRUE	STK24	protein_coding	8.32775	1747.73	1698.69	558.033	317.858	329.074	340.805	1770	1660	531	328	335	354
ENSG00000112902	27.7917	8.02898	0.792685	8.73803e-17	4.5917e-15	TRUE	SEMA5A	protein_coding	8.32079	191.559	196.475	1.05091	0	0	0	194	192	1	0	0	0
ENSG00000175707	39.2389	8.08124	0.724694	9.01337e-17	4.72805e-15	TRUE	KDF1	protein_coding	8.31711	285.363	260.943	2.10182	0	0	0	289	255	2	0	0	0
ENSG00000005001	39.1716	7.98976	0.710209	9.29002e-17	4.86461e-15	TRUE	PRSS22	protein_coding	8.31353	273.514	268.106	0	0	0	1.92545	277	262	0	0	0	2
ENSG00000163618	19.7807	7.90178	0.819787	9.42136e-17	4.92349e-15	TRUE	CADPS	protein_coding	8.31186	152.062	122.797	0	0	0	0	154	120	0	0	0	0
ENSG00000114374	20.3214	8.02121	0.825593	9.43552e-17	4.92349e-15	TRUE	USP9Y	protein_coding	8.31168	140.213	144.286	0	0	0	0	142	141	0	0	0	0
ENSG00000204616	37.1473	5.08005	0.602175	9.55973e-17	4.97958e-15	TRUE	TRIM31	protein_coding	8.31013	247.841	213.871	6.30546	5.81448	6.87618	0	251	209	6	6	7	0
ENSG00000112062	214.055	1.40458	0.169316	9.88272e-17	5.13884e-15	TRUE	MAPK14	protein_coding	8.30619	467.048	489.14	178.655	173.465	202.356	161.738	473	478	170	179	206	168
ENSG00000140403	20.238	8.01436	0.825866	1.01675e-16	5.27771e-15	TRUE	DNAJA4	protein_coding	8.30281	144.163	139.17	0	0	0	0	146	136	0	0	0	0
ENSG00000170689	38.9221	4.73735	0.565608	1.025e-16	5.31129e-15	TRUE	HOXB9	protein_coding	8.30185	230.068	243.547	11.56	3.87632	3.92925	6.73908	233	238	11	4	4	7
ENSG00000017427	32.7459	4.40813	0.52922	1.04831e-16	5.42265e-15	TRUE	IGF1	protein_coding	8.29918	195.508	207.731	4.20364	5.81448	14.7347	4.81363	198	203	4	6	15	5
ENSG00000154127	314.775	-3.29881	0.396488	1.07553e-16	5.55381e-15	TRUE	UBASH3B	protein_coding	-8.29614	19.7483	27.6292	249.066	335.301	177.798	318.662	20	27	237	346	181	331
ENSG00000163737	20.1123	8.00293	0.826411	1.15704e-16	5.96438e-15	TRUE	PF4	protein_coding	8.28745	136.263	145.309	0	0	0	0	138	142	0	0	0	0
ENSG00000127951	19.5971	7.93436	0.822651	1.17261e-16	6.0342e-15	TRUE	FGL2	protein_coding	8.28586	136.263	137.123	0	0	0	0	138	134	0	0	0	0
ENSG00000081052	160.365	-4.00821	0.467705	1.28809e-16	6.61703e-15	TRUE	COL4A4	protein_coding	-8.27467	8.88675	7.16314	95.6328	194.785	174.851	222.39	9	7	91	201	178	231
ENSG00000121413	20.5365	5.86244	0.651241	1.2981e-16	6.65696e-15	TRUE	ZSCAN18	protein_coding	8.27375	146.138	123.82	1.05091	3.87632	0	0.962725	148	121	1	4	0	1
ENSG00000143870	1627.3	-1.53083	0.18536	1.32402e-16	6.77823e-15	TRUE	PDIA6	protein_coding	-8.27139	556.903	560.771	1844.35	1875.17	1522.58	1297.75	564	548	1755	1935	1550	1348
ENSG00000079819	402.806	2.60616	0.316161	1.3375e-16	6.83549e-15	TRUE	EPB41L2	protein_coding	8.27019	1480.14	1505.28	223.844	322.703	202.356	176.179	1499	1471	213	333	206	183
ENSG00000187955	26.5503	7.73044	0.757548	1.36474e-16	6.96273e-15	TRUE	COL14A1	protein_coding	8.26778	182.672	181.125	0	0	0	0.962725	185	177	0	0	0	1
ENSG00000148700	352.849	3.10552	0.376876	1.37604e-16	7.0084e-15	TRUE	ADD3	protein_coding	8.2668	1338.94	1551.33	47.2909	169.589	177.798	213.725	1356	1516	45	175	181	222
ENSG00000103202	676.993	-2.2978	0.278587	1.45818e-16	7.41406e-15	TRUE	NME4	protein_coding	-8.25988	162.924	151.449	1246.38	696.768	652.255	626.734	165	148	1186	719	664	651
ENSG00000164466	824.093	-1.69894	0.206092	1.48449e-16	7.53498e-15	TRUE	SFXN1	protein_coding	-8.25775	255.741	235.36	1023.59	737.469	797.637	687.386	259	230	974	761	812	714
ENSG00000113448	930.169	-2.79393	0.34045	1.53359e-16	7.77097e-15	TRUE	PDE4D	protein_coding	-8.25386	110.591	99.2606	483.418	791.738	830.053	1064.77	112	97	460	817	845	1106
ENSG00000164828	299.675	1.95367	0.237242	1.66274e-16	8.41107e-15	TRUE	SUN1	protein_coding	8.2442	726.738	794.085	176.553	172.496	164.046	254.159	736	776	168	178	167	264
ENSG00000174469	17.1805	5.17377	0.589863	1.66974e-16	8.43221e-15	TRUE	CNTNAP2	protein_coding	8.24369	102.691	99.2606	2.10182	3.87632	0.982311	0.962725	104	97	2	4	1	1
ENSG00000120093	107.141	2.53481	0.308829	1.76401e-16	8.8932e-15	TRUE	HOXB3	protein_coding	8.23712	368.306	426.718	43.0873	45.5467	89.3903	81.8316	373	417	41	47	91	85
ENSG00000113621	510.647	-1.64588	0.199906	1.77151e-16	8.91588e-15	TRUE	TXNDC15	protein_coding	-8.23662	188.597	186.242	654.717	487.447	677.795	561.269	191	182	623	503	690	583
ENSG00000166557	795.134	-2.1198	0.25795	1.80142e-16	9.05113e-15	TRUE	TMED3	protein_coding	-8.23461	199.458	182.148	1243.23	832.439	706.282	648.877	202	178	1183	859	719	674
ENSG00000172818	19.0977	7.89248	0.824287	1.82801e-16	9.15478e-15	TRUE	OVOL1	protein_coding	8.23286	131.326	135.076	0	0	0	0	133	132	0	0	0	0
ENSG00000100473	104.69	-4.89781	0.494883	1.82819e-16	9.15478e-15	TRUE	COCH	protein_coding	-8.23284	3.94967	1.02331	127.16	116.29	128.683	124.192	4	1	121	120	131	129
ENSG00000175311	20.809	5.29862	0.613722	1.85174e-16	9.25716e-15	TRUE	ANKS4B	protein_coding	8.23131	125.402	122.797	1.05091	5.81448	0.982311	0.962725	127	120	1	6	1	1
ENSG00000123096	96.4442	3.95524	0.480605	1.85597e-16	9.26276e-15	TRUE	SSPN	protein_coding	8.23104	451.249	475.837	12.6109	31.9796	19.6462	33.6954	457	465	12	33	20	35
ENSG00000197766	634.839	-3.0411	0.36946	1.9048e-16	9.49055e-15	TRUE	CFD	protein_coding	-8.22793	100.716	120.75	839.677	487.447	1222.98	1443.12	102	118	799	503	1245	1499
ENSG00000071242	17.8079	3.90683	0.468937	1.99455e-16	9.92112e-15	TRUE	RPS6KA2	protein_coding	8.22241	96.7668	85.9577	7.35637	4.8454	3.92925	4.81363	98	84	7	5	4	5
ENSG00000023902	46.4694	4.38901	0.531643	2.11104e-16	1.04831e-14	TRUE	PLEKHO1	protein_coding	8.2156	242.904	261.966	18.9164	11.629	4.91156	1.92545	246	256	18	12	5	2
ENSG00000163827	18.5246	7.80801	0.821005	2.18547e-16	1.08346e-14	TRUE	LRRC2	protein_coding	8.21144	125.402	132.006	0	0	0	0	127	129	0	0	0	0
ENSG00000180891	178.455	-2.11929	0.257659	2.29704e-16	1.13688e-14	TRUE	CUEDC1	protein_coding	-8.20546	56.2827	38.8856	223.844	211.259	169.94	251.271	57	38	213	218	173	261
ENSG00000162390	67.6471	2.96778	0.363177	2.43095e-16	1.20116e-14	TRUE	ACOT11	protein_coding	8.19865	271.539	302.898	56.7491	27.1342	33.3986	18.2918	275	296	54	28	34	19
ENSG00000265972	402.858	4.53739	0.554772	2.54675e-16	1.2563e-14	TRUE	TXNIP	protein_coding	8.19306	2339.19	2547.01	43.0873	30.0415	56.9741	173.291	2369	2489	41	31	58	180
ENSG00000143387	87.8829	3.90718	0.477686	2.55496e-16	1.25827e-14	TRUE	CTSK	protein_coding	8.19267	461.123	456.394	4.20364	28.1033	29.4693	38.509	467	446	4	29	30	40
ENSG00000187764	62.5843	2.08679	0.255587	2.80191e-16	1.37761e-14	TRUE	SEMA4D	protein_coding	8.18156	194.521	183.172	36.7818	42.6395	45.1863	48.1363	197	179	35	44	46	50
ENSG00000073756	2275.2	-3.99986	0.500253	2.88256e-16	1.41487e-14	TRUE	PTGS2	protein_coding	-8.17814	80.9681	81.8644	832.32	2500.22	2193.5	1579.83	82	80	792	2580	2233	1641
ENSG00000105559	40.7191	2.98501	0.365303	2.88719e-16	1.41487e-14	TRUE	PLEKHA4	protein_coding	8.17795	156.999	161.682	19.9673	18.4125	19.6462	16.3663	159	158	19	19	20	17
ENSG00000139842	437.463	1.40872	0.17244	2.9426e-16	1.43965e-14	TRUE	CUL4A	protein_coding	8.17566	901.511	907.672	402.498	335.301	327.11	286.892	913	887	383	346	333	298
ENSG00000132821	138.692	-5.10624	0.565599	2.99665e-16	1.46369e-14	TRUE	VSTM2L	protein_coding	-8.17346	3.94967	3.06992	285.847	155.053	272.1	161.738	4	3	272	160	277	168
ENSG00000004776	25.7256	7.63786	0.759815	3.07681e-16	1.50038e-14	TRUE	HSPB6	protein_coding	8.17028	187.609	163.729	0	0	0.982311	0	190	160	0	0	1	0
ENSG00000008394	2219.36	-2.10525	0.258433	3.29522e-16	1.60427e-14	TRUE	MGST1	protein_coding	-8.162	599.362	571.004	1776.04	2843.28	2794.68	2979.63	607	558	1690	2934	2845	3095
ENSG00000006611	48.0191	5.49691	0.6538	3.41952e-16	1.66206e-14	TRUE	USH1C	protein_coding	8.15753	292.275	241.5	3.15273	4.8454	2.94693	2.88818	296	236	3	5	3	3
ENSG00000174446	221.229	-2.25549	0.276203	3.4448e-16	1.66957e-14	TRUE	SNAPC5	protein_coding	-8.15664	53.3205	38.8856	205.978	282.971	229.861	202.172	54	38	196	292	234	210
ENSG00000002726	18.8749	7.89961	0.830208	3.44617e-16	1.66957e-14	TRUE	AOC1	protein_coding	8.15659	134.289	129.96	0	0	0	0	136	127	0	0	0	0
ENSG00000141696	254.475	-2.4669	0.30223	3.54837e-16	1.71629e-14	TRUE	P3H4	protein_coding	-8.15306	59.245	45.0254	349.953	229.672	310.41	328.289	60	44	333	237	316	341
ENSG00000099337	98.2028	2.80365	0.344866	3.5642e-16	1.72063e-14	TRUE	KCNK6	protein_coding	8.15252	364.357	383.74	42.0364	63.9592	49.1156	44.2854	369	375	40	66	50	46
ENSG00000100207	136.705	1.67925	0.206327	3.56889e-16	1.72063e-14	TRUE	TCF20	protein_coding	8.15236	332.759	347.924	106.142	96.9079	94.3019	121.303	337	340	101	100	96	126
ENSG00000203747	18.8095	7.89426	0.830371	3.63722e-16	1.75074e-14	TRUE	FCGR3A	protein_coding	8.15007	131.326	132.006	0	0	0	0	133	129	0	0	0	0
ENSG00000163050	74.9053	2.25317	0.277484	3.69885e-16	1.77754e-14	TRUE	COQ8A	protein_coding	8.14804	262.653	268.106	65.1564	46.5158	49.1156	53.9126	266	262	62	48	50	56
ENSG00000117143	123.111	1.61388	0.19818	3.72729e-16	1.78832e-14	TRUE	UAP1	protein_coding	8.14711	250.804	254.803	72.5128	89.1553	88.408	76.0553	254	249	69	92	90	79
ENSG00000127022	5743.7	-1.51298	0.185999	3.80257e-16	1.8215e-14	TRUE	CANX	protein_coding	-8.14469	2285.87	2070.15	6118.4	6142.03	7605.05	5291.14	2315	2023	5822	6338	7742	5496
ENSG00000184840	3515.72	-1.87602	0.23079	3.89133e-16	1.86103e-14	TRUE	TMED9	protein_coding	-8.1419	1083.2	1092.89	5065.38	3019.65	4105.08	4143.57	1097	1068	4820	3116	4179	4304
ENSG00000145354	322.699	-1.47393	0.181051	3.91118e-16	1.86753e-14	TRUE	CISD2	protein_coding	-8.14128	125.402	129.96	335.24	369.219	387.031	342.73	127	127	319	381	394	356
ENSG00000081189	25.3848	7.88236	0.799125	3.97845e-16	1.89661e-14	TRUE	MEF2C	protein_coding	8.13922	189.584	164.752	1.05091	0	0	0	192	161	1	0	0	0
ENSG00000129451	23.6007	5.75489	0.650602	4.16249e-16	1.98117e-14	TRUE	KLK10	protein_coding	8.13374	152.062	126.89	5.25455	0	0.982311	0	154	124	5	0	1	0
ENSG00000104853	160.186	-2.4231	0.297019	4.46733e-16	2.12287e-14	TRUE	CLPTM1	protein_coding	-8.12517	31.5973	36.839	280.593	165.713	174.851	153.073	32	36	267	171	178	159
ENSG00000076706	32.6799	3.8621	0.474566	4.4828e-16	2.12683e-14	TRUE	MCAM	protein_coding	8.12475	124.414	221.034	14.7127	6.78356	6.87618	11.5527	126	216	14	7	7	12
ENSG00000140563	24.2238	7.65151	0.768191	4.53131e-16	2.14643e-14	TRUE	MCTP2	protein_coding	8.12345	155.024	178.055	0	0.969079	0	0	157	174	0	1	0	0
ENSG00000157557	483.126	3.33684	0.412425	4.56887e-16	2.16079e-14	TRUE	ETS2	protein_coding	8.12244	2222.67	2248.2	225.946	219.981	203.338	129.005	2251	2197	215	227	207	134
ENSG00000163032	18.2701	7.71577	0.825056	4.66615e-16	2.2033e-14	TRUE	VSNL1	protein_coding	8.11989	136.263	116.657	0	0	0	0	138	114	0	0	0	0
ENSG00000204472	18.6889	7.875	0.832	4.68963e-16	2.21088e-14	TRUE	AIF1	protein_coding	8.11928	121.452	140.193	0	0	0	0	123	137	0	0	0	0
ENSG00000123213	352.421	-1.69975	0.20942	4.71987e-16	2.22162e-14	TRUE	NLN	protein_coding	-8.1185	116.515	120.75	316.324	429.302	428.288	393.755	118	118	301	443	436	409
ENSG00000121898	24.8988	7.85849	0.799401	4.86575e-16	2.28667e-14	TRUE	CPXM2	protein_coding	8.1148	179.71	167.822	1.05091	0	0	0	182	164	1	0	0	0
ENSG00000240024	141.038	-2.63572	0.323132	5.41179e-16	2.53928e-14	TRUE	LINC00888	transcribed_unprocessed_pseudogene	-8.10188	27.6477	23.536	117.702	181.218	192.533	190.62	28	23	112	187	196	198
ENSG00000172831	368.31	1.83057	0.226548	5.42567e-16	2.54179e-14	TRUE	CES2	protein_coding	8.10156	1107.88	1027.4	332.087	272.311	299.605	271.488	1122	1004	316	281	305	282
ENSG00000184012	17.27	7.67552	0.821496	5.45116e-16	2.54972e-14	TRUE	TMPRSS2	protein_coding	8.10099	127.377	111.54	0	0	0	0	129	109	0	0	0	0
ENSG00000124406	56.0423	4.44451	0.547221	5.8386e-16	2.72666e-14	TRUE	ATP8A1	protein_coding	8.09264	300.175	337.691	0	8.72171	16.6993	18.2918	304	330	0	9	17	19
ENSG00000120594	57.3548	3.975	0.49175	5.87297e-16	2.73842e-14	TRUE	PLXDC2	protein_coding	8.09192	255.741	266.059	5.25455	13.5671	16.6993	18.2918	259	260	5	14	17	19
ENSG00000143119	18.2427	7.84222	0.832529	6.33722e-16	2.95027e-14	TRUE	CD53	protein_coding	8.08265	124.414	130.983	0	0	0	0	126	128	0	0	0	0
ENSG00000136026	1966.53	-1.29444	0.160334	6.34838e-16	2.95086e-14	TRUE	CKAP4	protein_coding	-8.08244	804.744	802.272	2124.94	1852.88	1853.62	2113.18	815	784	2022	1912	1887	2195
ENSG00000090932	190.508	-5.47688	0.55322	6.60807e-16	3.06678e-14	TRUE	DLL3	protein_coding	-8.07755	2.96225	1.02331	374.124	162.805	136.541	130.931	3	1	356	168	139	136
ENSG00000130340	99.8575	2.05754	0.255169	6.63657e-16	3.07522e-14	TRUE	SNX9	protein_coding	8.07703	266.602	288.572	51.4946	60.0829	57.9564	89.5334	270	282	49	62	59	93
ENSG00000189007	70.6642	2.85009	0.353818	7.00177e-16	3.2394e-14	TRUE	ADAT2	protein_coding	8.07049	271.539	257.873	28.3746	43.6086	36.3455	27.919	275	252	27	45	37	29
ENSG00000115525	214.178	-2.71825	0.335838	7.09204e-16	3.27608e-14	TRUE	ST3GAL5	protein_coding	-8.06892	33.5722	31.7225	219.64	172.496	260.313	277.265	34	31	209	178	265	288
ENSG00000177508	100.576	-4.02933	0.464298	7.15275e-16	3.29901e-14	TRUE	IRX3	protein_coding	-8.06788	3.94967	6.13983	149.229	95.9389	78.5849	123.229	4	6	142	99	80	128
ENSG00000164266	16.8264	4.09706	0.501336	7.1684e-16	3.30112e-14	TRUE	SPINK1	protein_coding	8.06762	101.704	91.0742	6.30546	2.90724	5.89387	3.8509	103	89	6	3	6	4
ENSG00000261780	803.521	-7.90996	0.59433	7.2421e-16	3.32991e-14	TRUE	AC105243.1	processed_transcript	-8.06637	0	0	477.113	765.573	880.151	1043.59	0	0	454	790	896	1084
ENSG00000184232	83.885	2.37883	0.295838	7.46905e-16	3.42897e-14	TRUE	OAF	protein_coding	8.0626	291.288	280.386	76.7164	44.5777	52.0625	37.5463	295	274	73	46	53	39
ENSG00000186767	365.598	1.82655	0.227064	7.83738e-16	3.59254e-14	TRUE	SPIN4	protein_coding	8.05671	933.108	957.814	263.778	295.569	209.232	276.302	945	936	251	305	213	287
ENSG00000076770	16.7177	7.56283	0.81917	7.9315e-16	3.63009e-14	TRUE	MBNL3	protein_coding	8.05525	111.578	117.68	0	0	0	0	113	115	0	0	0	0
ENSG00000189144	81.0554	2.50744	0.312314	8.38545e-16	3.83197e-14	TRUE	ZNF573	protein_coding	8.04844	264.628	289.595	44.1382	37.7941	59.921	43.3226	268	283	42	39	61	45
ENSG00000110723	64.6073	4.98503	0.614008	8.52174e-16	3.88829e-14	TRUE	EXPH5	protein_coding	8.04647	410.765	394.996	8.40728	14.5362	8.8408	1.92545	416	386	8	15	9	2
ENSG00000183963	42.8057	3.81365	0.473271	8.66084e-16	3.93991e-14	TRUE	SMTN	protein_coding	8.04449	178.722	233.314	23.12	11.629	11.7877	2.88818	181	228	22	12	12	3
ENSG00000203697	31.5478	5.9051	0.676056	8.66132e-16	3.93991e-14	TRUE	CAPN8	protein_coding	8.04448	168.848	169.869	0	1.93816	2.94693	0.962725	171	166	0	2	3	1
ENSG00000103034	364.64	-4.38233	0.54285	8.93083e-16	4.05631e-14	TRUE	NDRG4	protein_coding	-8.04073	21.7232	25.5826	731.433	485.509	866.399	689.311	22	25	696	501	882	716
ENSG00000087510	486.784	-2.35478	0.29372	8.98967e-16	4.07682e-14	TRUE	TFAP2C	protein_coding	-8.03992	75.0436	89.0276	574.848	423.488	426.323	344.656	76	87	547	437	434	358
ENSG00000204385	23.4667	7.73676	0.794108	9.35589e-16	4.23645e-14	TRUE	SLC44A4	protein_coding	8.03503	167.861	158.612	0	0	0	0.962725	170	155	0	0	0	1
ENSG00000166619	146.416	1.96295	0.244816	9.59813e-16	4.33955e-14	TRUE	BLCAP	protein_coding	8.03189	420.639	382.716	119.804	92.0625	94.3019	96.2725	426	374	114	95	96	100
ENSG00000170949	18.8099	6.24183	0.67477	9.67359e-16	4.36704e-14	TRUE	ZNF160	protein_coding	8.03093	114.54	135.076	0	2.90724	0.982311	0	116	132	0	3	1	0
ENSG00000180448	21.7321	3.81522	0.473638	1.00667e-15	4.53763e-14	TRUE	ARHGAP45	protein_coding	8.02604	125.402	112.564	8.40728	3.87632	8.8408	7.7018	127	110	8	4	9	8
ENSG00000077238	166.373	2.61293	0.325819	1.02813e-15	4.62736e-14	TRUE	IL4R	protein_coding	8.02345	504.57	497.326	91.4291	91.0935	59.921	67.3908	511	486	87	94	61	70
ENSG00000137819	563.532	-3.50958	0.440229	1.04417e-15	4.69246e-14	TRUE	PAQR5	protein_coding	-8.02155	33.5722	40.9322	324.731	458.375	457.757	818.316	34	40	309	473	466	850
ENSG00000204099	20.1956	4.17549	0.515083	1.09236e-15	4.90164e-14	TRUE	NEU4	protein_coding	8.01601	116.515	113.587	1.05091	2.90724	6.87618	9.62725	118	111	1	3	7	10
ENSG00000170113	285.666	-1.81848	0.226889	1.10081e-15	4.93213e-14	TRUE	NIPA1	protein_coding	-8.01506	76.0311	92.0975	229.098	300.415	364.438	317.699	77	90	218	310	371	330
ENSG00000240694	93.6733	-4.12018	0.478594	1.11111e-15	4.97078e-14	TRUE	PNMA2	protein_coding	-8.01392	3.94967	6.13983	104.04	109.506	124.754	140.558	4	6	99	113	127	146
ENSG00000183960	16.092	5.47927	0.626335	1.11847e-15	4.99624e-14	TRUE	KCNH8	protein_coding	8.01311	105.654	90.0509	0	1.93816	0.982311	2.88818	107	88	0	2	1	3
ENSG00000168297	135.962	1.72536	0.215838	1.13608e-15	5.06731e-14	TRUE	PXK	protein_coding	8.01118	343.621	387.833	107.193	91.0935	125.736	110.713	348	379	102	94	128	115
ENSG00000105854	3422.04	-2.19069	0.274649	1.21862e-15	5.42732e-14	TRUE	PON2	protein_coding	-8.00256	755.373	768.502	2544.25	3971.29	3609.99	4337.08	765	751	2421	4098	3675	4505
ENSG00000137801	107.855	3.1755	0.397536	1.24391e-15	5.53169e-14	TRUE	THBS1	protein_coding	8.00003	418.665	424.672	36.7818	74.6191	27.5047	28.8818	424	415	35	77	28	30
ENSG00000196182	39.5893	3.0819	0.38626	1.29666e-15	5.75766e-14	TRUE	STK40	protein_coding	7.99491	182.672	159.636	25.2218	17.4434	15.717	15.4036	185	156	24	18	16	16
ENSG00000140832	42.7769	4.2618	0.531805	1.30574e-15	5.78936e-14	TRUE	MARVELD3	protein_coding	7.99405	268.577	218.987	5.25455	16.4743	7.85849	9.62725	272	214	5	17	8	10
ENSG00000118620	22.8144	3.57918	0.445332	1.31181e-15	5.80766e-14	TRUE	ZNF430	protein_coding	7.99348	100.716	102.331	6.30546	7.75264	10.8054	4.81363	102	100	6	8	11	5
ENSG00000211455	139.616	2.97484	0.373417	1.31889e-15	5.83033e-14	TRUE	STK38L	protein_coding	7.99282	550.978	569.981	23.12	98.8461	59.921	77.9807	558	557	22	102	61	81
ENSG00000133488	89.3233	-3.56957	0.429854	1.36851e-15	6.03798e-14	TRUE	SEC14L4	protein_coding	-7.98827	5.9245	10.2331	121.906	82.3717	111.983	148.26	6	10	116	85	114	154
ENSG00000063180	93.9803	-3.39464	0.412184	1.36992e-15	6.03798e-14	TRUE	CA11	protein_coding	-7.98814	9.87416	9.20975	113.498	72.681	144.4	143.446	10	9	108	75	147	149
ENSG00000058668	254.989	2.15863	0.271084	1.39009e-15	6.11784e-14	TRUE	ATP2B4	protein_coding	7.98634	787.958	843.204	205.978	200.599	169.94	129.005	798	824	196	207	173	134
ENSG00000111424	163.826	4.78454	0.597342	1.54431e-15	6.78655e-14	TRUE	VDR	protein_coding	7.97335	941.995	1020.24	32.5782	40.7013	15.717	7.7018	954	997	31	42	16	8
ENSG00000162692	25.0195	7.57044	0.782179	1.6152e-15	7.08762e-14	TRUE	VCAM1	protein_coding	7.9678	166.873	176.009	1.05091	0	0	0	169	172	1	0	0	0
ENSG00000131116	1416.13	-1.62169	0.203652	1.6436e-15	7.20161e-14	TRUE	ZNF428	protein_coding	-7.96565	612.198	561.795	2245.79	1476.88	1730.83	1874.43	620	549	2137	1524	1762	1947
ENSG00000170291	200.627	-3.02148	0.377943	1.73101e-15	7.56924e-14	TRUE	ELP5	protein_coding	-7.95924	32.5847	23.536	411.957	239.363	211.197	155.961	33	23	392	247	215	162
ENSG00000180902	213.792	2.17773	0.274521	1.73258e-15	7.56924e-14	TRUE	D2HGDH	protein_coding	7.95913	698.103	707.104	150.28	107.568	195.48	145.371	707	691	143	111	199	151
ENSG00000118939	105.621	2.30651	0.290391	1.74866e-15	7.62832e-14	TRUE	UCHL3	protein_coding	7.95798	317.948	332.574	62.0037	85.279	66.7972	38.509	322	325	59	88	68	40
ENSG00000235961	81.1581	-4.37303	0.499978	1.76492e-15	7.68799e-14	TRUE	PNMA6A	protein_coding	-7.95684	2.96225	5.11653	188.113	79.4645	107.072	108.788	3	5	179	82	109	113
ENSG00000108244	17.2194	7.74444	0.836584	1.7723e-15	7.70887e-14	TRUE	KRT23	protein_coding	7.95632	124.414	116.657	0	0	0	0	126	114	0	0	0	0
ENSG00000113231	212.677	-3.55646	0.443959	1.8211e-15	7.90957e-14	TRUE	PDE8B	protein_coding	-7.95296	18.7609	22.5127	153.433	179.28	341.844	491.953	19	22	146	185	348	511
ENSG00000103490	17.086	7.73287	0.836897	1.98008e-15	8.58757e-14	TRUE	PYCARD	protein_coding	7.94259	119.477	119.727	0	0	0	0	121	117	0	0	0	0
ENSG00000133477	16.6836	7.66216	0.833796	2.08033e-15	9.00921e-14	TRUE	FAM83F	protein_coding	7.93646	107.628	124.843	0	0	0	0	109	122	0	0	0	0
ENSG00000110079	17.136	7.73041	0.837763	2.1217e-15	9.17504e-14	TRUE	MS4A4A	protein_coding	7.93402	128.364	111.54	0	0	0	0	130	109	0	0	0	0
ENSG00000010278	662.213	2.06543	0.260734	2.19271e-15	9.46444e-14	TRUE	CD9	protein_coding	7.92993	1661.82	1739.62	368.869	403.137	364.438	441.891	1683	1700	351	416	371	459
ENSG00000117906	876.254	-1.47563	0.186314	2.19498e-15	9.46444e-14	TRUE	RCN2	protein_coding	-7.9298	320.91	324.388	729.331	977.801	913.55	1010.86	325	317	694	1009	930	1050
ENSG00000137673	810.354	-3.21707	0.406639	2.20157e-15	9.47916e-14	TRUE	MMP7	protein_coding	-7.92943	132.314	100.284	1383	1493.35	1376.22	646.951	134	98	1316	1541	1401	672
ENSG00000146374	410.944	-2.78182	0.351224	2.23457e-15	9.60735e-14	TRUE	RSPO3	protein_coding	-7.92758	64.1821	75.7246	543.32	658.005	588.404	298.445	65	74	517	679	599	310
ENSG00000136237	41.5337	2.92482	0.370229	2.29057e-15	9.83393e-14	TRUE	RAPGEF5	protein_coding	7.92451	189.584	167.822	10.5091	22.2888	25.5401	27.919	192	164	10	23	26	29
ENSG00000122870	492.494	-3.08088	0.390418	2.38541e-15	1.02264e-13	TRUE	BICC1	protein_coding	-7.91946	51.3456	49.1187	325.782	460.313	464.633	673.908	52	48	310	475	473	700
ENSG00000250722	153.197	3.49226	0.443023	2.39142e-15	1.02371e-13	TRUE	SELENOP	protein_coding	7.91915	743.524	747.013	14.7127	84.3099	55.0094	72.2044	753	730	14	87	56	75
ENSG00000261578	94.1326	-4.25893	0.50631	2.39479e-15	1.02371e-13	TRUE	AP003119.3	sense_overlapping	-7.91897	5.9245	5.11653	117.702	62.9902	225.932	184.843	6	5	112	65	230	192
ENSG00000018408	996.55	-1.84971	0.23427	2.50591e-15	1.06968e-13	TRUE	WWTR1	protein_coding	-7.91333	241.917	290.619	804.997	1205.53	959.718	961.762	245	284	766	1244	977	999
ENSG00000162614	214.35	4.31735	0.544502	2.5125e-15	1.07096e-13	TRUE	NEXN	protein_coding	7.913	1120.72	1091.87	8.40728	69.7737	44.204	44.2854	1135	1067	8	72	45	46
ENSG00000103769	1279.91	-1.36333	0.172771	2.81538e-15	1.19835e-13	TRUE	RAB11A	protein_coding	-7.89883	528.268	518.816	1417.68	1402.26	1327.1	1291.01	535	507	1349	1447	1351	1341
ENSG00000116962	32.701	7.58702	0.720653	2.90874e-15	1.23632e-13	TRUE	NID1	protein_coding	7.89476	225.131	223.081	0	1.93816	0	0	228	218	0	2	0	0
ENSG00000115290	166.586	-4.48723	0.540803	2.9981e-15	1.27248e-13	TRUE	GRB14	protein_coding	-7.89099	3.94967	7.16314	46.24	209.321	240.666	286.892	4	7	44	216	245	298
ENSG00000112679	256.49	1.83131	0.232594	3.03774e-15	1.28748e-13	TRUE	DUSP22	protein_coding	7.88935	683.292	707.104	246.964	146.331	219.055	153.073	692	691	235	151	223	159
ENSG00000166803	1288.54	-3.15735	0.403889	3.06008e-15	1.2951e-13	TRUE	PCLAF	protein_coding	-7.88843	118.49	121.773	1351.47	1781.17	1022.59	762.478	120	119	1286	1838	1041	792
ENSG00000161267	50.1971	3.15082	0.400377	3.09717e-15	1.30894e-13	TRUE	BDH1	protein_coding	7.88693	213.282	223.081	24.1709	16.4743	34.3809	13.4782	216	218	23	17	35	14
ENSG00000215788	15.9907	4.3437	0.537417	3.19098e-15	1.34535e-13	TRUE	TNFRSF25	protein_coding	7.8832	85.9052	91.0742	2.10182	1.93816	2.94693	6.73908	87	89	2	2	3	7
ENSG00000165376	482.376	-3.80115	0.480312	3.19235e-15	1.34535e-13	TRUE	CLDN2	protein_coding	-7.88315	46.4086	48.0954	1090.84	335.301	1145.38	652.728	47	47	1038	346	1166	678
ENSG00000181541	16.4469	7.58677	0.835006	3.21461e-15	1.35281e-13	TRUE	MAB21L2	protein_coding	7.88228	135.276	93.1208	0	0	0	0	137	91	0	0	0	0
ENSG00000116957	286.721	-1.77152	0.224846	3.31778e-15	1.39426e-13	TRUE	TBCE	protein_coding	-7.87833	88.8675	100.284	374.124	367.281	319.251	258.01	90	98	356	379	325	268
ENSG00000105538	14.9705	4.11	0.510167	3.52398e-15	1.47883e-13	TRUE	RASIP1	protein_coding	7.87079	73.0688	82.8877	3.15273	3.87632	2.94693	4.81363	74	81	3	4	3	5
ENSG00000105419	80.7925	-3.10938	0.384569	3.91408e-15	1.64022e-13	TRUE	MEIS3	protein_coding	-7.85765	9.87416	10.2331	93.531	82.3717	98.2311	121.303	10	10	89	85	100	126
ENSG00000159216	38.4764	3.08255	0.393765	3.98179e-15	1.66626e-13	TRUE	RUNX1	protein_coding	7.8555	182.672	169.869	17.8655	25.1961	24.5578	7.7018	185	166	17	26	25	8
ENSG00000130635	92.8623	3.46758	0.443562	4.06744e-15	1.69971e-13	TRUE	COL5A1	protein_coding	7.85283	475.935	458.441	27.3236	67.8356	25.5401	24.0681	482	448	26	70	26	25
ENSG00000176920	21.3098	7.58579	0.800346	4.07492e-15	1.70045e-13	TRUE	FUT2	protein_coding	7.8526	154.037	142.239	0	0	0	0.962725	156	139	0	0	0	1
ENSG00000168394	150.825	2.13457	0.272315	4.08792e-15	1.70349e-13	TRUE	TAP1	protein_coding	7.8522	442.362	411.369	121.906	82.3717	100.196	72.2044	448	402	116	85	102	75
ENSG00000103534	185.308	1.70587	0.21796	4.11183e-15	1.71106e-13	TRUE	TMC5	protein_coding	7.85147	548.016	495.28	121.906	149.238	183.692	172.328	555	484	116	154	187	179
ENSG00000154556	28.9903	4.00514	0.509296	4.2231e-15	1.75491e-13	TRUE	SORBS2	protein_coding	7.84812	164.899	166.799	1.05091	5.81448	16.6993	9.62725	167	163	1	6	17	10
ENSG00000148600	16.4602	5.76622	0.662203	4.26159e-15	1.76844e-13	TRUE	CDHR1	protein_coding	7.84698	113.553	101.307	2.10182	0	1.96462	0.962725	115	99	2	0	2	1
ENSG00000144815	227.871	-2.57938	0.328232	4.28187e-15	1.77438e-13	TRUE	NXPE3	protein_coding	-7.84639	39.4967	44.0021	217.538	328.518	278.976	243.569	40	43	207	339	284	253
ENSG00000173598	376.278	1.91185	0.244499	4.48825e-15	1.85732e-13	TRUE	NUDT4	protein_coding	7.84048	1118.74	1060.14	205.978	235.486	347.738	338.879	1133	1036	196	243	354	352
ENSG00000113643	937.029	-1.27456	0.162712	4.49618e-15	1.85802e-13	TRUE	RARS	protein_coding	-7.84026	407.803	400.112	937.411	1175.49	980.347	846.235	413	391	892	1213	998	879
ENSG00000204876	19.2606	6.35653	0.713323	4.51012e-15	1.86121e-13	TRUE	AC021218.1	lincRNA	7.83987	147.125	117.68	0	0	1.96462	1.92545	149	115	0	0	2	2
ENSG00000009950	204.097	3.48268	0.446283	4.63191e-15	1.90882e-13	TRUE	MLXIPL	protein_coding	7.83652	971.618	944.511	27.3236	60.0829	96.2665	108.788	984	923	26	62	98	113
ENSG00000158859	14.7785	7.39446	0.825135	4.69118e-15	1.92967e-13	TRUE	ADAMTS4	protein_coding	7.83493	104.666	98.2373	0	0	0	0	106	96	0	0	0	0
ENSG00000103591	422.574	-1.43634	0.183425	4.69546e-15	1.92967e-13	TRUE	AAGAB	protein_coding	-7.83481	176.748	157.589	509.691	505.859	436.146	379.314	179	154	485	522	444	394
ENSG00000271730	21.0896	7.48535	0.789079	4.73678e-15	1.94397e-13	TRUE	AL390208.1	antisense_RNA	7.83371	148.112	143.263	0	0	0	0.962725	150	140	0	0	0	1
ENSG00000090104	16.2845	7.64873	0.840688	4.79424e-15	1.96485e-13	TRUE	RGS1	protein_coding	7.8322	118.49	109.494	0	0	0	0	120	107	0	0	0	0
ENSG00000126003	69.1972	2.08792	0.267215	4.84178e-15	1.9803e-13	TRUE	PLAGL2	protein_coding	7.83096	211.307	203.638	52.5455	47.4849	40.2748	49.099	214	199	50	49	41	51
ENSG00000092068	16.3658	5.09403	0.615164	4.84525e-15	1.9803e-13	TRUE	SLC7A8	protein_coding	7.83086	101.704	95.1674	4.20364	1.93816	1.96462	0	103	93	4	2	2	0
ENSG00000177875	83.8489	-4.21732	0.49744	4.85206e-15	1.98037e-13	TRUE	CCDC184	protein_coding	-7.83069	3.94967	5.11653	160.789	72.681	119.842	122.266	4	5	153	75	122	127
ENSG00000137269	107.984	2.1683	0.277877	5.03508e-15	2.05226e-13	TRUE	LRRC1	protein_coding	7.82603	367.319	314.155	45.1891	80.4336	84.4788	81.8316	372	307	43	83	86	85
ENSG00000144036	250.976	-2.30291	0.293912	5.22097e-15	2.12512e-13	TRUE	EXOC6B	protein_coding	-7.82147	76.0311	61.3983	244.862	340.147	422.394	409.158	77	60	233	351	430	425
ENSG00000128989	788.593	-1.49536	0.191453	5.32759e-15	2.16556e-13	TRUE	ARPP19	protein_coding	-7.81893	290.3	298.805	638.953	987.492	850.682	885.707	294	292	608	1019	866	920
ENSG00000103196	16.4796	5.74092	0.661638	5.36641e-15	2.17837e-13	TRUE	CRISPLD2	protein_coding	7.81801	105.654	107.447	2.10182	0	0.982311	1.92545	107	105	2	0	1	2
ENSG00000106078	108.915	2.48877	0.319202	5.38435e-15	2.18268e-13	TRUE	COBL	protein_coding	7.81759	363.369	376.576	65.1564	85.279	58.9387	40.4345	368	368	62	88	60	42
ENSG00000105357	61.672	4.4092	0.561562	5.40213e-15	2.18691e-13	TRUE	MYH14	protein_coding	7.81718	343.621	337.691	24.1709	3.87632	17.6816	1.92545	348	330	23	4	18	2
ENSG00000137726	39.6882	3.67731	0.471651	5.41618e-15	2.18962e-13	TRUE	FXYD6	protein_coding	7.81685	206.37	208.754	15.7636	4.8454	11.7877	22.1427	209	204	15	5	12	23
ENSG00000117318	2442.35	-2.45475	0.31593	5.73856e-15	2.31681e-13	TRUE	ID3	protein_coding	-7.80957	406.816	418.532	3369.22	2286.06	2188.59	1765.64	412	409	3206	2359	2228	1834
ENSG00000164694	15.2077	7.49056	0.833438	5.86679e-15	2.36537e-13	TRUE	FNDC1	protein_coding	7.80678	110.591	100.284	0	0	0	0	112	98	0	0	0	0
ENSG00000103257	1364.23	-2.92581	0.37755	5.90454e-15	2.37737e-13	TRUE	SLC7A5	protein_coding	-7.80597	164.899	159.636	2095.51	1176.46	1367.38	851.049	167	156	1994	1214	1392	884
ENSG00000178078	28.936	7.63448	0.74028	5.9212e-15	2.38086e-13	TRUE	STAP2	protein_coding	7.80562	223.156	179.078	0	0.969079	0	0.962725	226	175	0	1	0	1
ENSG00000262655	20.3856	7.48367	0.793208	5.9877e-15	2.40436e-13	TRUE	SPON1	protein_coding	7.80421	142.188	140.193	0	0	0.982311	0	144	137	0	0	1	0
ENSG00000112715	265.101	2.41736	0.310616	6.01737e-15	2.41302e-13	TRUE	VEGFA	protein_coding	7.80358	878.8	885.159	146.076	127.918	152.258	201.21	890	865	139	132	155	209
ENSG00000066926	167.412	-2.32247	0.296777	6.03649e-15	2.41743e-13	TRUE	FECH	protein_coding	-7.80318	33.5722	38.8856	205.978	200.599	191.551	164.626	34	38	196	207	195	171
ENSG00000136732	16.0204	7.62022	0.841945	6.43648e-15	2.57416e-13	TRUE	GYPC	protein_coding	7.79509	107.628	116.657	0	0	0	0	109	114	0	0	0	0
ENSG00000101265	374.821	-2.18126	0.279926	6.45901e-15	2.57971e-13	TRUE	RASSF2	protein_coding	-7.79464	97.7542	98.2373	646.309	459.344	349.703	393.755	99	96	615	474	356	409
ENSG00000204219	18.5001	4.63606	0.581947	6.49895e-15	2.59218e-13	TRUE	TCEA3	protein_coding	7.79387	109.603	118.703	2.10182	4.8454	1.96462	4.81363	111	116	2	5	2	5
ENSG00000078596	15.7242	5.12111	0.612489	6.65956e-15	2.65269e-13	TRUE	ITM2A	protein_coding	7.79078	86.8926	89.0276	0	2.90724	1.96462	1.92545	88	87	0	3	2	2
ENSG00000166130	343.434	-2.36615	0.304498	7.06263e-15	2.80834e-13	TRUE	IKBIP	protein_coding	-7.78335	57.2701	59.3517	208.08	433.178	269.153	361.985	58	58	198	447	274	376
ENSG00000055732	132.546	-4.08299	0.506329	7.06915e-15	2.80834e-13	TRUE	MCOLN3	protein_coding	-7.78324	7.89933	7.16314	58.8509	219.981	252.454	173.291	8	7	56	227	257	180
ENSG00000076641	89.1711	3.45288	0.443962	7.19365e-15	2.85399e-13	TRUE	PAG1	protein_coding	7.78103	383.118	359.18	17.8655	42.6395	45.1863	11.5527	388	351	17	44	46	12
ENSG00000076351	132.842	-3.08879	0.393202	7.66179e-15	3.03568e-13	TRUE	SLC46A1	protein_coding	-7.77305	19.7483	17.3962	286.898	122.104	177.798	129.005	20	17	273	126	181	134
ENSG00000134153	617.277	-1.54812	0.199461	7.79931e-15	3.08606e-13	TRUE	EMC7	protein_coding	-7.7708	227.106	209.778	741.942	650.252	605.104	595.927	230	205	706	671	616	619
ENSG00000178922	15.2876	7.52571	0.838558	8.0611e-15	3.18542e-13	TRUE	HYI	protein_coding	7.76662	105.654	107.447	0	0	0	0	107	105	0	0	0	0
ENSG00000145284	152.183	-2.08775	0.268292	8.77648e-15	3.46351e-13	TRUE	SCD5	protein_coding	-7.75583	57.2701	34.7924	214.386	198.661	199.409	198.321	58	34	204	205	203	206
ENSG00000263711	429.138	-7.56601	0.582399	8.97014e-15	3.53525e-13	TRUE	AC079062.1	processed_transcript	-7.75306	0	0	353.106	434.148	551.077	573.784	0	0	336	448	561	596
ENSG00000135119	114.589	-2.91146	0.371091	9.03762e-15	3.55714e-13	TRUE	RNFT2	protein_coding	-7.75211	17.7735	16.3729	229.098	101.753	140.471	101.086	18	16	218	105	143	105
ENSG00000119547	122.766	-3.56788	0.446275	9.13818e-15	3.59198e-13	TRUE	ONECUT2	protein_coding	-7.75071	6.91191	10.2331	59.9018	138.578	133.594	175.216	7	10	57	143	136	182
ENSG00000134802	19.4457	6.61796	0.707035	9.17941e-15	3.60343e-13	TRUE	SLC43A3	protein_coding	7.75014	136.263	127.913	1.05091	0	0.982311	0.962725	138	125	1	0	1	1
ENSG00000100031	73.053	-3.58635	0.440021	9.38119e-15	3.6778e-13	TRUE	GGT1	protein_coding	-7.74737	6.91191	6.13983	132.415	89.1553	97.2488	69.3162	7	6	126	92	99	72
ENSG00000010810	29.1124	3.08566	0.398635	9.41042e-15	3.68441e-13	TRUE	FYN	protein_coding	7.74698	108.616	141.216	11.56	8.72171	12.77	20.2172	110	138	11	9	13	21
ENSG00000166866	15.6593	7.48844	0.840649	9.42838e-15	3.6866e-13	TRUE	MYO1A	protein_coding	7.74674	102.691	114.61	0	0	0	0	104	112	0	0	0	0
ENSG00000117472	49.7933	4.16308	0.53707	9.48926e-15	3.70554e-13	TRUE	TSPAN1	protein_coding	7.74592	281.414	284.479	13.6618	14.5362	13.7524	6.73908	285	278	13	15	14	7
ENSG00000236081	15.6421	7.58031	0.843566	9.62519e-15	3.7537e-13	TRUE	ELFN1-AS1	lincRNA	7.74411	112.565	106.424	0	0	0	0	114	104	0	0	0	0
ENSG00000101470	16.0527	5.74001	0.669787	9.79451e-15	3.81474e-13	TRUE	TNNC2	protein_coding	7.7419	116.515	94.1441	2.10182	0.969079	0.982311	0.962725	118	92	2	1	1	1
ENSG00000140853	73.4094	3.09792	0.402298	1.00729e-14	3.91804e-13	TRUE	NLRC5	protein_coding	7.73833	365.344	314.155	39.9346	36.825	39.2925	25.9936	370	307	38	38	40	27
ENSG00000111907	450.92	-3.04606	0.393642	1.02577e-14	3.98473e-13	TRUE	TPD52L1	protein_coding	-7.73602	79.9807	70.6081	585.357	780.109	836.929	568.008	81	69	557	805	852	590
ENSG00000077782	1228.29	-1.73606	0.224938	1.06366e-14	4.12653e-13	TRUE	FGFR1	protein_coding	-7.7314	353.495	386.809	1578.47	1008.81	1392.92	1053.22	358	378	1502	1041	1418	1094
ENSG00000139083	141.891	1.47818	0.191536	1.09212e-14	4.22715e-13	TRUE	ETV6	protein_coding	7.72804	318.935	317.225	114.549	101.753	115.913	119.378	323	310	109	105	118	124
ENSG00000167741	14.626	7.43782	0.835961	1.09243e-14	4.22715e-13	TRUE	GGT6	protein_coding	7.72801	104.666	98.2373	0	0	0	0	106	96	0	0	0	0
ENSG00000167323	651.37	-2.0055	0.259698	1.10029e-14	4.25204e-13	TRUE	STIM1	protein_coding	-7.72709	219.206	189.312	1172.82	600.829	885.063	721.081	222	185	1116	620	901	749
ENSG00000113645	695.38	-2.09918	0.272328	1.10777e-14	4.27538e-13	TRUE	WWC1	protein_coding	-7.72623	160.949	174.985	1076.13	535.901	733.787	642.138	163	171	1024	553	747	667
ENSG00000105677	2000.33	-1.96255	0.254379	1.12465e-14	4.33492e-13	TRUE	TMEM147	protein_coding	-7.72431	677.368	604.774	3840.02	2007.93	2345.76	2079.49	686	591	3654	2072	2388	2160
ENSG00000260025	85.1918	-3.2911	0.412924	1.12963e-14	4.34848e-13	TRUE	AC009414.2	lincRNA	-7.72374	8.88675	9.20975	91.4291	99.8152	122.789	103.974	9	9	87	103	125	108
ENSG00000152229	19.2045	7.1702	0.762714	1.17673e-14	4.52396e-13	TRUE	PSTPIP2	protein_coding	7.71854	133.301	123.82	1.05091	0	0	0	135	121	1	0	0	0
ENSG00000099953	20.176	7.53342	0.813206	1.19779e-14	4.59897e-13	TRUE	MMP11	protein_coding	7.71628	138.238	143.263	0	0	0	0.962725	140	140	0	0	0	1
ENSG00000134330	295.389	-1.73837	0.225343	1.20203e-14	4.60932e-13	TRUE	IAH1	protein_coding	-7.71582	98.7416	93.1208	313.171	367.281	287.817	338.879	100	91	298	379	293	352
ENSG00000125966	114.117	-5.0801	0.569605	1.25269e-14	4.7974e-13	TRUE	MMP24	protein_coding	-7.71056	3.94967	1.02331	302.662	110.475	138.506	113.602	4	1	288	114	141	118
ENSG00000054938	14.2486	7.36156	0.833601	1.29551e-14	4.95502e-13	TRUE	CHRDL2	protein_coding	7.70627	107.628	89.0276	0	0	0	0	109	87	0	0	0	0
ENSG00000105971	719.67	-2.49969	0.325049	1.32681e-14	5.06824e-13	TRUE	CAV2	protein_coding	-7.70322	159.961	150.426	761.909	1073.74	1060.9	831.795	162	147	725	1108	1080	864
ENSG00000181449	92.9002	-3.7218	0.454687	1.36085e-14	5.1916e-13	TRUE	SOX2	protein_coding	-7.69998	7.89933	3.06992	125.058	87.2171	104.125	65.4653	8	3	119	90	106	68
ENSG00000160991	228.891	-2.22743	0.289117	1.45171e-14	5.53116e-13	TRUE	ORAI2	protein_coding	-7.69172	56.2827	69.5848	389.887	281.033	307.463	250.309	57	68	371	290	313	260
ENSG00000124253	14.1597	7.34075	0.83418	1.50285e-14	5.7187e-13	TRUE	PCK1	protein_coding	7.68729	86.8926	108.47	0	0	0	0	88	106	0	0	0	0
ENSG00000170606	791.145	-1.15822	0.150841	1.54527e-14	5.87262e-13	TRUE	HSPA4	protein_coding	-7.68373	349.545	389.879	740.891	794.645	913.55	870.304	354	381	705	820	930	904
ENSG00000183049	695.557	-2.06492	0.269406	1.55378e-14	5.89742e-13	TRUE	CAMK1D	protein_coding	-7.68302	182.672	151.449	707.262	500.045	911.585	779.807	185	148	673	516	928	810
ENSG00000170955	15.3395	7.53678	0.846451	1.58131e-14	5.99429e-13	TRUE	CAVIN3	protein_coding	7.68077	116.515	98.2373	0	0	0	0	118	96	0	0	0	0
ENSG00000170801	19.1627	7.39112	0.799409	1.60705e-14	6.08411e-13	TRUE	HTRA3	protein_coding	7.67871	137.251	127.913	1.05091	0	0	0	139	125	1	0	0	0
ENSG00000169851	25.6817	7.21816	0.696848	1.70403e-14	6.44308e-13	TRUE	PCDH7	protein_coding	7.67119	143.175	193.405	1.05091	0	0.982311	0	145	189	1	0	1	0
ENSG00000163083	342.644	-3.4981	0.453843	1.72766e-14	6.52416e-13	TRUE	INHBB	protein_coding	-7.66943	45.4211	41.9555	631.597	499.076	625.732	565.12	46	41	601	515	637	587
ENSG00000168685	19.1078	7.35062	0.795146	1.73127e-14	6.52952e-13	TRUE	IL7R	protein_coding	7.66916	122.44	141.216	0	0.969079	0	0	124	138	0	1	0	0
ENSG00000166794	132.137	-2.44557	0.31709	1.73577e-14	6.53821e-13	TRUE	PPIB	protein_coding	-7.66883	21.7232	27.6292	194.418	135.671	116.895	127.08	22	27	185	140	119	132
ENSG00000170677	367.177	-2.19338	0.286553	1.81416e-14	6.82486e-13	TRUE	SOCS6	protein_coding	-7.66316	81.9556	83.9111	257.473	391.508	396.854	538.163	83	82	245	404	404	559
ENSG00000131620	13.8559	7.32055	0.834201	1.82087e-14	6.8414e-13	TRUE	ANO1	protein_coding	7.66268	95.7794	95.1674	0	0	0	0	97	93	0	0	0	0
ENSG00000065923	122.702	-3.07577	0.395872	1.82315e-14	6.8414e-13	TRUE	SLC9A7	protein_coding	-7.66252	15.7987	13.303	139.771	149.238	135.559	137.67	16	13	133	154	138	143
ENSG00000101076	56.5481	3.61629	0.474308	1.93177e-14	7.2399e-13	TRUE	HNF4A	protein_coding	7.65509	315.973	282.432	23.12	8.72171	31.434	18.2918	320	276	22	9	32	19
ENSG00000160255	109.138	4.36267	0.568478	1.99865e-14	7.48111e-13	TRUE	ITGB2	protein_coding	7.65072	570.727	598.634	17.8655	13.5671	22.5932	28.8818	578	585	17	14	23	30
ENSG00000127666	53.2353	2.22512	0.292063	2.2565e-14	8.43569e-13	TRUE	TICAM1	protein_coding	7.6351	164.899	166.799	31.5273	35.8559	34.3809	34.6581	167	163	30	37	35	36
ENSG00000005448	331.026	-2.80733	0.367973	2.28206e-14	8.52054e-13	TRUE	WDR54	protein_coding	-7.63365	53.3205	56.2818	748.248	329.487	353.632	252.234	54	55	712	340	360	262
ENSG00000015133	92.136	1.79116	0.235031	2.30458e-14	8.59055e-13	TRUE	CCDC88C	protein_coding	7.63238	245.867	216.941	60.9528	59.1138	70.7264	71.2417	249	212	58	61	72	74
ENSG00000070526	72.0787	3.9761	0.521475	2.30657e-14	8.59055e-13	TRUE	ST6GALNAC1	protein_coding	7.63227	329.797	356.11	6.30546	28.1033	15.717	18.2918	334	348	6	29	16	19
ENSG00000185532	27.0326	7.2561	0.795624	2.3304e-14	8.66845e-13	TRUE	PRKG1	protein_coding	7.63094	181.685	179.078	0	0	0.982311	0	184	175	0	0	1	0
ENSG00000148180	182.682	2.12997	0.279956	2.34821e-14	8.72379e-13	TRUE	GSN	protein_coding	7.62996	590.475	541.329	158.687	99.8152	132.612	107.825	598	529	151	103	135	112
ENSG00000104660	476.937	-1.4787	0.193986	2.35605e-14	8.74204e-13	TRUE	LEPROTL1	protein_coding	-7.62953	187.609	170.892	624.24	512.643	444.987	443.816	190	167	594	529	453	461
ENSG00000102038	990.006	-2.68205	0.353539	2.42686e-14	8.99358e-13	TRUE	SMARCA1	protein_coding	-7.62571	133.301	152.473	519.149	1151.27	1093.31	1223.62	135	149	494	1188	1113	1271
ENSG00000131242	77.2493	2.36969	0.311842	2.47694e-14	9.16776e-13	TRUE	RAB11FIP4	protein_coding	7.62308	276.477	254.803	62.0037	44.5777	39.2925	50.0617	280	249	59	46	40	52
ENSG00000110002	32.0632	2.94955	0.387612	2.49778e-14	9.23341e-13	TRUE	VWA5A	protein_coding	7.622	119.477	148.379	15.7636	17.4434	17.6816	12.5154	121	145	15	18	18	13
ENSG00000133636	3491.26	-4.43775	0.779731	2.53413e-14	9.35617e-13	TRUE	NTS	protein_coding	-7.62013	0.987416	1.02331	820.76	738.439	1957.75	3544.75	1	1	781	762	1993	3682
ENSG00000122033	214.319	1.90201	0.250269	2.53897e-14	9.36246e-13	TRUE	MTIF3	protein_coding	7.61989	637.871	589.424	101.938	153.115	184.675	199.284	646	576	97	158	188	207
ENSG00000198892	88.5503	-3.06695	0.394755	2.6145e-14	9.62905e-13	TRUE	SHISA4	protein_coding	-7.6161	15.7987	9.20975	148.178	114.351	118.86	96.2725	16	9	141	118	121	100
ENSG00000003756	241.753	1.61882	0.213111	2.73457e-14	1.00588e-12	TRUE	RBM5	protein_coding	7.6103	554.928	627.286	150.28	172.496	194.498	239.719	562	613	143	178	198	249
ENSG00000090487	461.682	-2.00166	0.263294	2.74374e-14	1.00801e-12	TRUE	SPG21	protein_coding	-7.60987	133.301	129.96	745.095	473.88	459.722	498.692	135	127	709	489	468	518
ENSG00000157613	32.9891	5.65503	0.709173	2.81702e-14	1.03366e-12	TRUE	CREB3L1	protein_coding	7.60646	208.345	208.754	2.10182	3.87632	1.96462	0.962725	211	204	2	4	2	1
ENSG00000141448	27.2939	3.39753	0.447096	2.82237e-14	1.03435e-12	TRUE	GATA6	protein_coding	7.60622	138.238	132.006	14.7127	4.8454	8.8408	16.3663	140	129	14	5	9	17
ENSG00000069509	241.181	-1.85149	0.243491	2.86456e-14	1.04852e-12	TRUE	FUNDC1	protein_coding	-7.6043	74.0562	63.4449	186.011	325.611	257.366	250.309	75	62	177	336	262	260
ENSG00000100350	240.247	-2.82252	0.370752	2.92158e-14	1.06713e-12	TRUE	FOXRED2	protein_coding	-7.60175	41.4715	37.8623	435.077	367.281	262.277	170.402	42	37	414	379	267	177
ENSG00000139597	33.9157	4.31291	0.563561	2.92256e-14	1.06713e-12	TRUE	N4BP2L1	protein_coding	7.6017	214.269	162.706	0	6.78356	10.8054	10.59	217	159	0	7	11	11
ENSG00000164236	91.9244	-3.07982	0.396702	2.98302e-14	1.08787e-12	TRUE	ANKRD33B	protein_coding	-7.59905	11.849	11.2564	148.178	77.5264	110.019	112.639	12	11	141	80	112	117
ENSG00000136689	25.4931	7.30873	0.724926	2.98766e-14	1.08823e-12	TRUE	IL1RN	protein_coding	7.59885	189.584	159.636	1.05091	0.969079	0	0	192	156	1	1	0	0
ENSG00000266835	72.0667	-3.97914	0.483847	2.9969e-14	1.09026e-12	TRUE	GAPLINC	lincRNA	-7.59845	4.93708	4.09322	62.0037	92.0625	110.019	124.192	5	4	59	95	112	129
ENSG00000116824	14.6419	7.46566	0.84865	3.07196e-14	1.11529e-12	TRUE	CD2	protein_coding	7.59525	103.679	101.307	0	0	0	0	105	99	0	0	0	0
ENSG00000148120	202.483	-1.97235	0.259436	3.07318e-14	1.11529e-12	TRUE	C9orf3	protein_coding	-7.5952	54.3079	61.3983	259.575	196.723	211.197	269.563	55	60	247	203	215	280
ENSG00000103175	14.5739	7.45761	0.849003	3.3284e-14	1.20644e-12	TRUE	WFDC1	protein_coding	7.58486	101.704	102.331	0	0	0	0	103	100	0	0	0	0
ENSG00000121380	19.0595	7.42812	0.819323	3.52613e-14	1.27656e-12	TRUE	BCL2L14	protein_coding	7.57738	146.138	119.727	0	0.969079	0	0	148	117	0	1	0	0
ENSG00000272141	14.4982	7.44845	0.849426	3.6504e-14	1.31995e-12	TRUE	AL390719.2	lincRNA	7.57288	102.691	100.284	0	0	0	0	104	98	0	0	0	0
ENSG00000161921	71.4982	2.04116	0.270323	3.79371e-14	1.37011e-12	TRUE	CXCL16	protein_coding	7.56788	222.169	197.498	63.0546	37.7941	50.0979	47.1735	225	193	60	39	51	49
ENSG00000017483	17.3202	7.17125	0.785073	3.81042e-14	1.37447e-12	TRUE	SLC38A5	protein_coding	7.56731	130.339	106.424	0	0.969079	0	0	132	104	0	1	0	0
ENSG00000182013	73.8677	-3.82298	0.46625	3.82332e-14	1.37746e-12	TRUE	PNMA8A	protein_coding	-7.56687	4.93708	4.09322	78.8182	77.5264	80.5495	105.9	5	4	75	80	82	110
ENSG00000140474	266.101	-1.79887	0.237694	3.89956e-14	1.40323e-12	TRUE	ULK3	protein_coding	-7.5643	103.679	81.8644	407.753	307.198	318.269	288.818	105	80	388	317	324	300
ENSG00000151883	20.0478	3.95766	0.51549	3.90692e-14	1.40418e-12	TRUE	PARP8	protein_coding	7.56406	92.8171	86.981	4.20364	2.90724	2.94693	8.66453	94	85	4	3	3	9
ENSG00000120686	326.407	2.01818	0.26737	3.92096e-14	1.40753e-12	TRUE	UFM1	protein_coding	7.56359	871.889	933.255	129.262	276.188	219.055	238.756	883	912	123	285	223	248
ENSG00000102554	857.429	2.25325	0.298284	3.99333e-14	1.43178e-12	TRUE	KLF5	protein_coding	7.56121	2382.64	2358.72	372.022	568.85	435.164	531.424	2413	2305	354	587	443	552
ENSG00000142235	71.9322	-2.66064	0.345852	4.08042e-14	1.46125e-12	TRUE	LMTK3	protein_coding	-7.5584	15.7987	12.2797	110.346	81.4027	80.5495	113.602	16	12	105	84	82	118
ENSG00000145569	33.1752	3.16991	0.419307	4.12182e-14	1.4743e-12	TRUE	FAM105A	protein_coding	7.55709	135.276	133.03	8.40728	18.4125	15.717	10.59	137	130	8	19	16	11
ENSG00000196776	387.146	1.45789	0.193242	4.16382e-14	1.48754e-12	TRUE	CD47	protein_coding	7.55577	884.725	871.856	325.782	300.415	358.544	279.19	896	852	310	310	365	290
ENSG00000152926	33.0348	3.12689	0.415017	4.25676e-14	1.51892e-12	TRUE	ZNF117	protein_coding	7.5529	145.15	152.473	7.35637	12.598	12.77	27.919	147	149	7	13	13	29
ENSG00000164983	338.552	-1.85295	0.24541	4.2748e-14	1.52346e-12	TRUE	TMEM65	protein_coding	-7.55235	121.452	92.0975	314.222	448.684	424.358	395.68	123	90	299	463	432	411
ENSG00000240857	385.956	-1.32486	0.17549	4.2797e-14	1.52346e-12	TRUE	RDH14	protein_coding	-7.5522	177.735	156.566	370.971	432.209	475.439	412.046	180	153	353	446	484	428
ENSG00000260231	36.6859	2.72651	0.362648	4.44878e-14	1.58176e-12	TRUE	JHDM1D-AS1	antisense_RNA	7.54715	159.961	145.309	30.4764	14.5362	21.6108	19.2545	162	142	29	15	22	20
ENSG00000054690	32.6667	3.03344	0.402132	4.45742e-14	1.58294e-12	TRUE	PLEKHH1	protein_coding	7.5469	136.263	122.797	12.6109	7.75264	15.717	21.18	138	120	12	8	16	22
ENSG00000004534	132.043	1.56777	0.208015	4.51169e-14	1.60031e-12	TRUE	RBM6	protein_coding	7.54532	262.653	316.201	78.8182	94.9698	96.2665	114.564	266	309	75	98	98	119
ENSG00000104368	39.1071	3.7445	0.497456	4.58195e-14	1.6233e-12	TRUE	PLAT	protein_coding	7.54331	213.282	208.754	14.7127	19.3816	8.8408	8.66453	216	204	14	20	9	9
ENSG00000177946	70.9834	-2.59519	0.338825	4.70943e-14	1.66648e-12	TRUE	CENPBD1	protein_coding	-7.53973	18.7609	12.2797	124.007	97.877	93.3196	89.5334	19	12	118	101	95	93
ENSG00000108515	155.602	-3.1313	0.412461	4.97508e-14	1.75839e-12	TRUE	ENO3	protein_coding	-7.53257	15.7987	22.5127	147.127	179.28	237.719	208.911	16	22	140	185	242	217
ENSG00000164916	328.932	1.6446	0.218665	5.20604e-14	1.83784e-12	TRUE	FOXK1	protein_coding	7.52665	717.852	712.221	294.255	191.878	187.621	227.203	727	696	280	198	191	236
ENSG00000059728	40.5904	2.92463	0.38984	5.23356e-14	1.84537e-12	TRUE	MXD1	protein_coding	7.52596	187.609	158.612	18.9164	21.3197	20.6285	22.1427	190	155	18	22	21	23
ENSG00000132953	66.0962	2.71459	0.361328	5.28823e-14	1.86244e-12	TRUE	XPO4	protein_coding	7.5246	234.018	217.964	22.0691	54.2684	17.6816	33.6954	237	213	21	56	18	35
ENSG00000130177	135.182	1.49665	0.199156	5.32448e-14	1.873e-12	TRUE	CDC16	protein_coding	7.52371	314.986	274.246	100.887	115.32	94.3019	102.049	319	268	96	119	96	106
ENSG00000106100	40.0604	2.5604	0.340789	5.373e-14	1.88784e-12	TRUE	NOD1	protein_coding	7.52252	144.163	124.843	17.8655	24.227	20.6285	23.1054	146	122	17	25	21	24
ENSG00000163751	14.2289	7.4103	0.851664	5.48917e-14	1.92638e-12	TRUE	CPA3	protein_coding	7.51972	93.8045	105.4	0	0	0	0	95	103	0	0	0	0
ENSG00000103067	24.0792	7.33655	0.742528	5.59956e-14	1.96281e-12	TRUE	ESRP2	protein_coding	7.51712	180.697	152.473	1.05091	0	0	0.962725	183	149	1	0	0	1
ENSG00000138759	74.7024	-4.22297	0.514738	5.79423e-14	2.02866e-12	TRUE	FRAS1	protein_coding	-7.51265	5.9245	2.04661	88.2764	81.4027	151.276	114.564	6	2	84	84	154	119
ENSG00000186818	14.1533	7.40309	0.851788	5.83275e-14	2.03975e-12	TRUE	LILRB4	protein_coding	7.51178	94.792	103.354	0	0	0	0	96	101	0	0	0	0
ENSG00000244405	144.9	-2.21822	0.294607	6.1329e-14	2.1422e-12	TRUE	ETV5	protein_coding	-7.50521	37.5218	26.6059	209.131	156.022	130.647	132.856	38	26	199	161	133	138
ENSG00000163762	156.714	-3.54797	0.465965	6.25584e-14	2.18258e-12	TRUE	TM4SF18	protein_coding	-7.50261	6.91191	17.3962	74.6146	233.548	175.834	227.203	7	17	71	241	179	236
ENSG00000156642	2331.13	-1.07596	0.143562	6.28298e-14	2.18949e-12	TRUE	NPTN	protein_coding	-7.50204	1104.92	1115.4	2359.29	2161.05	2496.05	2393.33	1119	1090	2245	2230	2541	2486
ENSG00000213949	80.6659	3.65824	0.487577	6.37955e-14	2.22055e-12	TRUE	ITGA1	protein_coding	7.50005	374.231	357.134	8.40728	32.9487	28.487	25.9936	379	349	8	34	29	27
ENSG00000116711	197.54	-3.67586	0.483251	6.68971e-14	2.32579e-12	TRUE	PLA2G4A	protein_coding	-7.49382	12.8364	8.18644	49.3928	209.321	184.675	266.675	13	8	47	216	188	277
ENSG00000170919	60.374	2.98243	0.399666	6.70855e-14	2.32962e-12	TRUE	TPT1-AS1	processed_transcript	7.49345	246.854	274.246	13.6618	22.2888	35.3632	47.1735	250	268	13	23	36	49
ENSG00000008441	177.197	2.37978	0.319624	6.93661e-14	2.40601e-12	TRUE	NFIX	protein_coding	7.48906	697.116	674.358	139.771	62.0211	156.188	139.595	706	659	133	64	159	145
ENSG00000180190	97.9852	-3.24559	0.423378	6.97471e-14	2.41641e-12	TRUE	TDRP	protein_coding	-7.48835	10.8616	10.2331	67.2582	100.784	136.541	167.514	11	10	64	104	139	174
ENSG00000197576	43.7815	2.51406	0.337149	7.13764e-14	2.46779e-12	TRUE	HOXA4	protein_coding	7.48531	177.735	160.659	40.9855	20.3507	26.5224	24.0681	180	157	39	21	27	25
ENSG00000271133	18.1661	4.24245	0.558175	7.13958e-14	2.46779e-12	TRUE	AC004130.1	antisense_RNA	7.48528	105.654	100.284	5.25455	4.8454	1.96462	4.81363	107	98	5	5	2	5
ENSG00000154736	13.7534	7.3152	0.850504	7.56471e-14	2.61171e-12	TRUE	ADAMTS5	protein_coding	7.47768	81.9556	109.494	0	0	0	0	83	107	0	0	0	0
ENSG00000204618	13.9391	7.37514	0.853181	7.74325e-14	2.66761e-12	TRUE	RNF39	protein_coding	7.47461	92.8171	102.331	0	0	0	0	94	100	0	0	0	0
ENSG00000148584	16.9449	7.07466	0.786368	7.74453e-14	2.66761e-12	TRUE	A1CF	protein_coding	7.47459	114.54	115.634	0	0.969079	0	0	116	113	0	1	0	0
ENSG00000136371	135.312	-2.09305	0.27937	8.18462e-14	2.81594e-12	TRUE	MTHFS	protein_coding	-7.46732	40.4841	28.6526	193.367	156.022	134.577	131.893	41	28	184	161	137	137
ENSG00000079950	236.609	1.52648	0.204797	8.222e-14	2.82554e-12	TRUE	STX7	protein_coding	7.46672	535.18	578.168	140.822	222.888	202.356	195.433	542	565	134	230	206	203
ENSG00000229619	19.1786	3.96179	0.527044	8.2847e-14	2.84381e-12	TRUE	MBNL1-AS1	antisense_RNA	7.46572	94.792	124.843	5.25455	5.81448	6.87618	4.81363	96	122	5	6	7	5
ENSG00000168283	226.984	1.47	0.197178	8.62539e-14	2.95735e-12	TRUE	BMI1	protein_coding	7.46041	439.4	474.814	128.211	175.403	180.745	167.514	445	464	122	181	184	174
ENSG00000095303	14.5832	5.43175	0.675212	8.65816e-14	2.96517e-12	TRUE	PTGS1	protein_coding	7.45991	110.591	82.8877	1.05091	0	1.96462	2.88818	112	81	1	0	2	3
ENSG00000109790	416.168	-1.97479	0.265238	8.87502e-14	3.03595e-12	TRUE	KLHL5	protein_coding	-7.45665	105.654	106.424	307.917	440.931	493.12	481.363	107	104	293	455	502	500
ENSG00000148513	392.545	-7.21646	0.650619	9.35365e-14	3.19601e-12	TRUE	ANKRD30A	protein_coding	-7.44972	0	0	111.396	453.529	703.335	833.72	0	0	106	468	716	866
ENSG00000198732	560.209	-3.86259	0.525413	9.54003e-14	3.25596e-12	TRUE	SMOC1	protein_coding	-7.44712	30.6099	27.6292	358.36	402.168	578.581	1009.9	31	27	341	415	589	1049
ENSG00000234444	13.3316	7.13086	0.84498	9.59719e-14	3.27172e-12	TRUE	ZNF736	protein_coding	7.44633	92.8171	89.0276	0	0	0	0	94	87	0	0	0	0
ENSG00000133135	21.0767	6.06233	0.719494	9.78737e-14	3.33274e-12	TRUE	RNF128	protein_coding	7.44374	137.251	132.006	0	1.93816	0.982311	0.962725	139	129	0	2	1	1
ENSG00000110455	169.17	-1.7989	0.241293	9.81112e-14	3.33701e-12	TRUE	ACCS	protein_coding	-7.44342	52.3331	63.4449	171.298	180.249	244.596	228.166	53	62	163	186	249	237
ENSG00000101210	306.18	-6.45091	0.643385	9.84301e-14	3.34404e-12	TRUE	EEF1A2	protein_coding	-7.44299	1.97483	0	730.382	283.94	420.429	340.805	2	0	695	293	428	354
ENSG00000134627	17.1638	4.57184	0.599744	9.9532e-14	3.37763e-12	TRUE	PIWIL4	protein_coding	7.44152	109.603	98.2373	1.05091	2.90724	6.87618	1.92545	111	96	1	3	7	2
ENSG00000095203	62.6302	2.65805	0.358555	1.03235e-13	3.49929e-12	TRUE	EPB41L4B	protein_coding	7.4367	231.055	233.314	37.8327	42.6395	28.487	27.919	234	228	36	44	29	29
ENSG00000152078	165.839	-2.92589	0.39169	1.07358e-13	3.63494e-12	TRUE	TMEM56	protein_coding	-7.43152	23.698	25.5826	132.415	279.095	265.224	162.701	24	25	126	288	270	169
ENSG00000185862	13.7622	7.34491	0.855337	1.08745e-13	3.67771e-12	TRUE	EVI2B	protein_coding	7.42982	104.666	88.0043	0	0	0	0	106	86	0	0	0	0
ENSG00000177156	1030.11	-2.13839	0.288423	1.10564e-13	3.7341e-12	TRUE	TALDO1	protein_coding	-7.42763	291.288	268.106	1950.49	1119.29	1163.06	894.372	295	262	1856	1155	1184	929
ENSG00000169490	311.976	-1.59068	0.214203	1.10663e-13	3.7341e-12	TRUE	TM2D2	protein_coding	-7.42751	111.578	121.773	393.04	298.476	350.685	387.015	113	119	374	308	357	402
ENSG00000106714	178.008	-5.54171	0.584862	1.1254e-13	3.79312e-12	TRUE	CNTNAP3	protein_coding	-7.42528	1.97483	1.02331	95.6328	209.321	220.038	238.756	2	1	91	216	224	248
ENSG00000126950	13.8683	7.19138	0.851965	1.1622e-13	3.91275e-12	TRUE	TMEM35A	protein_coding	7.42102	109.603	80.8411	0	0	0	0	111	79	0	0	0	0
ENSG00000160188	25.2814	2.93136	0.395509	1.19071e-13	4.00419e-12	TRUE	RSPH1	protein_coding	7.41781	108.616	102.331	13.6618	17.4434	8.8408	10.59	110	100	13	18	9	11
ENSG00000111671	121.07	-2.42626	0.325392	1.22857e-13	4.12685e-12	TRUE	SPSB2	protein_coding	-7.41366	23.698	31.7225	218.589	141.486	160.117	113.602	24	31	208	146	163	118
ENSG00000167748	13.0999	7.14897	0.84771	1.266e-13	4.24779e-12	TRUE	KLK1	protein_coding	7.40968	98.7416	80.8411	0	0	0	0	100	79	0	0	0	0
ENSG00000133574	13.4903	7.31903	0.855636	1.33646e-13	4.47916e-12	TRUE	GIMAP4	protein_coding	7.4025	96.7668	92.0975	0	0	0	0	98	90	0	0	0	0
ENSG00000006459	119.918	3.21912	0.436971	1.34844e-13	4.51426e-12	TRUE	KDM7A	protein_coding	7.40131	535.18	553.608	17.8655	45.5467	49.1156	90.4962	542	541	17	47	50	94
ENSG00000185432	42.9902	4.12852	0.558176	1.35508e-13	4.53138e-12	TRUE	METTL7A	protein_coding	7.40066	255.741	258.896	6.30546	21.3197	9.82311	6.73908	259	253	6	22	10	7
ENSG00000157214	935.777	-2.60301	0.353659	1.45155e-13	4.84855e-12	TRUE	STEAP2	protein_coding	-7.39152	146.138	171.915	471.858	1026.26	1162.07	1520.14	148	168	449	1059	1183	1579
ENSG00000082458	109.323	2.28485	0.310544	1.47158e-13	4.90969e-12	TRUE	DLG3	protein_coding	7.3897	371.269	404.206	54.6473	83.3408	93.3196	71.2417	376	395	52	86	95	74
ENSG00000106976	153.733	-2.20625	0.297611	1.47315e-13	4.90969e-12	TRUE	DNM1	protein_coding	-7.38956	46.4086	39.9089	274.287	186.063	227.896	145.371	47	39	261	192	232	151
ENSG00000180543	138.045	-2.15622	0.291003	1.52062e-13	5.06221e-12	TRUE	TSPYL5	protein_coding	-7.38534	35.547	35.8157	175.502	132.764	177.798	179.067	36	35	167	137	181	186
ENSG00000147408	592.129	-2.96297	0.404296	1.52365e-13	5.06664e-12	TRUE	CSGALNACT1	protein_coding	-7.38508	55.2953	62.4216	347.851	570.788	553.041	625.771	56	61	331	589	563	650
ENSG00000149968	13.5185	7.31115	0.857081	1.5283e-13	5.07643e-12	TRUE	MMP3	protein_coding	7.38467	85.9052	103.354	0	0	0	0	87	101	0	0	0	0
ENSG00000166888	429.514	2.01479	0.274169	1.57009e-13	5.20945e-12	TRUE	STAT6	protein_coding	7.38108	1435.7	1363.04	357.309	265.528	382.119	331.177	1454	1332	340	274	389	344
ENSG00000175445	16.3537	7.13394	0.808603	1.57385e-13	5.21613e-12	TRUE	LPL	protein_coding	7.38076	116.515	109.494	0	0.969079	0	0	118	107	0	1	0	0
ENSG00000118777	174.62	-3.77792	0.506256	1.85679e-13	6.14701e-12	TRUE	ABCG2	protein_coding	-7.35872	6.91191	14.3263	143.975	368.25	181.728	93.3843	7	14	137	380	185	97
ENSG00000140937	15.8596	7.0607	0.801809	1.86365e-13	6.16287e-12	TRUE	CDH11	protein_coding	7.35823	103.679	113.587	0	0	0	0.962725	105	111	0	0	0	1
ENSG00000069122	13.2685	7.28591	0.857544	1.88388e-13	6.22286e-12	TRUE	ADGRF5	protein_coding	7.35679	97.7542	88.0043	0	0	0	0	99	86	0	0	0	0
ENSG00000121057	270.957	1.38025	0.187952	1.90843e-13	6.29697e-12	TRUE	AKAP1	protein_coding	7.35506	579.613	623.193	266.931	205.445	220.038	222.39	587	609	254	212	224	231
ENSG00000153132	172.171	-4.46343	0.577488	1.93436e-13	6.37548e-12	TRUE	CLGN	protein_coding	-7.35326	1.97483	7.16314	47.2909	273.28	199.409	201.21	2	7	45	282	203	209
ENSG00000088826	288.179	-2.73517	0.372936	1.95257e-13	6.42837e-12	TRUE	SMOX	protein_coding	-7.352	28.6351	31.7225	313.171	206.414	234.772	144.409	29	31	298	213	239	150
ENSG00000166562	500.657	-1.29361	0.176201	2.00944e-13	6.60832e-12	TRUE	SEC11C	protein_coding	-7.34817	192.546	228.197	488.673	529.117	576.617	487.139	195	223	465	546	587	506
ENSG00000107731	16.5922	5.40571	0.683424	2.01984e-13	6.6352e-12	TRUE	UNC5B	protein_coding	7.34748	104.666	106.424	4.20364	0.969079	0.982311	0	106	104	4	1	1	0
ENSG00000118596	186.169	-3.31328	0.448719	2.05083e-13	6.72957e-12	TRUE	SLC16A7	protein_coding	-7.34544	19.7483	24.5593	88.2764	229.672	377.208	351.395	20	24	84	237	384	365
ENSG00000091527	547.982	1.17232	0.159792	2.08572e-13	6.83653e-12	TRUE	CDV3	protein_coding	7.34318	1044.69	1050.93	387.786	470.973	511.784	476.549	1058	1027	369	486	521	495
ENSG00000146285	13.1402	7.27201	0.85787	2.12006e-13	6.94145e-12	TRUE	SCML4	protein_coding	7.341	90.8423	93.1208	0	0	0	0	92	91	0	0	0	0
ENSG00000253669	88.4173	-2.43823	0.328692	2.13549e-13	6.98429e-12	TRUE	AP003356.1	lincRNA	-7.34003	14.8112	21.4894	102.989	125.98	114.93	77.018	15	21	98	130	117	80
ENSG00000165140	16.7381	7.22804	0.827155	2.15189e-13	7.03023e-12	TRUE	FBP1	protein_coding	7.339	111.578	121.773	0	0	0.982311	0	113	119	0	0	1	0
ENSG00000145649	13.1325	7.27059	0.857978	2.15449e-13	7.031e-12	TRUE	GZMA	protein_coding	7.33884	93.8045	90.0509	0	0	0	0	95	88	0	0	0	0
ENSG00000069535	13.2287	7.27433	0.858653	2.17208e-13	7.08064e-12	TRUE	MAOB	protein_coding	7.33775	84.9178	100.284	0	0	0	0	86	98	0	0	0	0
ENSG00000102699	89.5277	1.97215	0.269675	2.32676e-13	7.5766e-12	TRUE	PARP4	protein_coding	7.32854	260.678	229.22	38.8837	77.5264	64.8325	60.6517	264	224	37	80	66	63
ENSG00000164548	830.167	1.22387	0.167202	2.39671e-13	7.79583e-12	TRUE	TRA2A	protein_coding	7.32457	1531.48	1581.01	580.102	701.613	660.113	703.752	1551	1545	552	724	672	731
ENSG00000136104	182.764	1.70064	0.232778	2.52269e-13	8.19668e-12	TRUE	RNASEH2B	protein_coding	7.31769	417.677	470.721	96.6837	133.733	137.524	167.514	423	460	92	138	140	174
ENSG00000154229	541.296	-1.49431	0.204239	2.52581e-13	8.19786e-12	TRUE	PRKCA	protein_coding	-7.31753	234.018	228.197	699.906	515.55	722.981	700.864	237	223	666	532	736	728
ENSG00000275342	260.371	-2.45575	0.335342	2.56194e-13	8.3061e-12	TRUE	PRAG1	protein_coding	-7.31562	56.2827	66.5149	469.757	241.301	309.428	413.972	57	65	447	249	315	430
ENSG00000136100	317.088	2.05586	0.281614	2.57516e-13	8.33989e-12	TRUE	VPS36	protein_coding	7.31493	836.342	931.208	112.447	248.084	218.073	241.644	847	910	107	256	222	251
ENSG00000146166	432.628	-6.95565	0.644406	2.60394e-13	8.42394e-12	TRUE	LGSN	protein_coding	-7.31344	0	0	160.789	344.992	561.882	737.447	0	0	153	356	572	766
ENSG00000105048	318.137	-7.0265	0.604914	2.65963e-13	8.59475e-12	TRUE	TNNT1	protein_coding	-7.31059	0	0	345.749	292.662	304.517	373.537	0	0	329	302	310	388
ENSG00000197933	21.3206	3.06054	0.417443	2.71538e-13	8.7654e-12	TRUE	ZNF823	protein_coding	7.30781	89.8549	74.7013	7.35637	13.5671	7.85849	6.73908	91	73	7	14	8	7
ENSG00000137642	322.729	2.25109	0.30956	2.763e-13	8.90948e-12	TRUE	SORL1	protein_coding	7.30547	1168.11	1062.19	183.909	181.218	294.693	231.054	1183	1038	175	187	300	240
ENSG00000154734	13.6139	5.613	0.671112	2.87958e-13	9.27537e-12	TRUE	ADAMTS1	protein_coding	7.29991	85.9052	78.7945	0	0.969079	0.982311	1.92545	87	77	0	1	1	2
ENSG00000140350	481.316	-1.59192	0.218506	2.95921e-13	9.52157e-12	TRUE	ANP32A	protein_coding	-7.29624	157.987	160.659	442.433	555.282	407.659	550.679	160	157	421	573	415	572
ENSG00000137960	21.1435	7.13959	0.749632	2.98692e-13	9.60035e-12	TRUE	GIPC2	protein_coding	7.29499	155.024	137.123	0	0.969079	0.982311	0	157	134	0	1	1	0
ENSG00000167766	16.3596	7.18745	0.828629	3.03584e-13	9.74576e-12	TRUE	ZNF83	protein_coding	7.2928	118.49	109.494	1.05091	0	0	0	120	107	1	0	0	0
ENSG00000171408	456.231	-3.92255	0.543656	3.0387e-13	9.74576e-12	TRUE	PDE7B	protein_coding	-7.29267	22.7106	31.7225	251.167	1101.84	521.607	460.183	23	31	239	1137	531	478
ENSG00000162777	17.4508	4.08497	0.550269	3.13487e-13	1.00434e-11	TRUE	DENND2D	protein_coding	7.28847	84.9178	88.0043	5.25455	2.90724	3.92925	3.8509	86	86	5	3	4	4
ENSG00000135457	311.758	1.36208	0.187122	3.20318e-13	1.02478e-11	TRUE	TFCP2	protein_coding	7.28557	633.921	623.193	214.386	225.796	259.33	268.6	642	609	204	233	264	279
ENSG00000115129	193.072	-2.4681	0.338248	3.20555e-13	1.02478e-11	TRUE	TP53I3	protein_coding	-7.28547	37.5218	39.9089	307.917	289.755	184.675	136.707	38	39	293	299	188	142
ENSG00000136169	39.2531	2.50738	0.345083	3.22538e-13	1.03001e-11	TRUE	SETDB2	protein_coding	7.28464	149.1	130.983	14.7127	25.1961	25.5401	26.9563	151	128	14	26	26	28
ENSG00000120068	159.109	2.24753	0.309836	3.24366e-13	1.03474e-11	TRUE	HOXB8	protein_coding	7.28387	550.978	539.282	147.127	98.8461	102.16	89.5334	558	527	140	102	104	93
ENSG00000168952	32.7623	3.9109	0.534318	3.33535e-13	1.06285e-11	TRUE	STXBP6	protein_coding	7.28012	149.1	160.659	4.20364	13.5671	11.7877	2.88818	151	157	4	14	12	3
ENSG00000275718	15.5688	7.0636	0.814304	3.37613e-13	1.0747e-11	TRUE	CCL15	protein_coding	7.27848	111.578	103.354	0	0.969079	0	0	113	101	0	1	0	0
ENSG00000143815	410.16	1.75773	0.241806	3.39251e-13	1.07876e-11	TRUE	LBR	protein_coding	7.27782	921.259	1014.1	287.949	320.765	260.313	251.271	933	991	274	331	265	261
ENSG00000116005	438.341	-1.80641	0.248515	3.40095e-13	1.08029e-11	TRUE	PCYOX1	protein_coding	-7.27749	123.427	149.403	354.157	595.015	551.077	457.294	125	146	337	614	561	475
ENSG00000105254	621.94	-1.9472	0.268065	3.4964e-13	1.10943e-11	TRUE	TBCB	protein_coding	-7.27375	180.697	194.428	1104.51	623.118	612.962	645.989	183	190	1051	643	624	671
ENSG00000168653	1558.2	-1.71453	0.236221	3.56447e-13	1.12982e-11	TRUE	NDUFS5	protein_coding	-7.27115	491.733	555.655	2416.04	1592.2	1737.71	1279.46	498	543	2299	1643	1769	1329
ENSG00000126778	79.0796	-4.13834	0.515743	3.8191e-13	1.20925e-11	TRUE	SIX1	protein_coding	-7.26182	3.94967	3.06992	143.975	78.4954	74.6557	78.9435	4	3	137	81	76	82
ENSG00000263429	16.0675	7.16099	0.830223	3.99053e-13	1.26218e-11	TRUE	LINC00675	protein_coding	7.25588	116.515	107.447	0	0	0.982311	0	118	105	0	0	1	0
ENSG00000124429	411.189	2.66595	0.369297	4.0165e-13	1.26905e-11	TRUE	POF1B	protein_coding	7.255	1682.56	1563.61	89.3273	325.611	303.534	221.427	1704	1528	85	336	309	230
ENSG00000120211	467.678	-6.85293	0.6253	4.04073e-13	1.27536e-11	TRUE	INSL4	protein_coding	-7.25419	0	0	320.527	479.694	430.252	291.706	0	0	305	495	438	303
ENSG00000211584	362.697	-2.0956	0.289006	4.33622e-13	1.36717e-11	TRUE	SLC48A1	protein_coding	-7.24463	133.301	105.4	664.175	440.931	466.598	545.865	135	103	632	455	475	567
ENSG00000125848	205.853	-3.84931	0.525701	4.36274e-13	1.37408e-11	TRUE	FLRT3	protein_coding	-7.2438	8.88675	11.2564	73.5637	224.826	200.392	325.401	9	11	70	232	204	338
ENSG00000108352	13.4194	4.17738	0.56007	4.49074e-13	1.4129e-11	TRUE	RAPGEFL1	protein_coding	7.23988	82.943	55.2585	1.05091	3.87632	3.92925	2.88818	84	54	1	4	4	3
ENSG00000102606	131.917	1.49991	0.207443	4.54506e-13	1.42767e-11	TRUE	ARHGEF7	protein_coding	7.23825	280.426	281.409	100.887	90.1244	94.3019	106.862	284	275	96	93	96	111
ENSG00000111224	45.3615	2.23263	0.309207	4.54727e-13	1.42767e-11	TRUE	PARP11	protein_coding	7.23819	154.037	132.006	21.0182	32.9487	38.3101	24.0681	156	129	20	34	39	25
ENSG00000182985	518.975	-2.55987	0.354817	4.62133e-13	1.4494e-11	TRUE	CADM1	protein_coding	-7.23599	92.8171	97.214	349.953	632.809	584.475	854.9	94	95	333	653	595	888
ENSG00000115339	14.5365	6.83094	0.788992	4.65187e-13	1.45744e-11	TRUE	GALNT3	protein_coding	7.2351	94.792	99.2606	0	0.969079	0	0	96	97	0	1	0	0
ENSG00000179144	12.5606	7.18943	0.861991	4.76477e-13	1.49031e-11	TRUE	GIMAP7	protein_coding	7.23184	88.8675	86.981	0	0	0	0	90	85	0	0	0	0
ENSG00000165757	16.8338	4.19975	0.563145	4.76678e-13	1.49031e-11	TRUE	JCAD	protein_coding	7.23179	77.0185	67.5382	3.15273	4.8454	2.94693	0.962725	78	66	3	5	3	1
ENSG00000130158	27.0959	2.82823	0.390829	4.80553e-13	1.50085e-11	TRUE	DOCK6	protein_coding	7.23069	103.679	88.0043	15.7636	7.75264	9.82311	16.3663	105	86	15	8	10	17
ENSG00000196639	45.4644	2.30906	0.320191	4.92282e-13	1.53587e-11	TRUE	HRH1	protein_coding	7.22741	148.112	141.216	34.68	28.1033	31.434	17.3291	150	138	33	29	32	18
ENSG00000183844	12.5529	7.18557	0.862438	5.0135e-13	1.56252e-11	TRUE	FAM3B	protein_coding	7.22493	91.8297	83.9111	0	0	0	0	93	82	0	0	0	0
ENSG00000137809	23.4896	3.09689	0.42867	5.04652e-13	1.57117e-11	TRUE	ITGA11	protein_coding	7.22404	102.691	102.331	15.7636	8.72171	10.8054	7.7018	104	100	15	9	11	8
ENSG00000167232	26.6424	4.89586	0.663533	5.18297e-13	1.61197e-11	TRUE	ZNF91	protein_coding	7.22041	162.924	179.078	1.05091	9.69079	3.92925	0	165	175	1	10	4	0
ENSG00000251664	82.5702	-4.79963	0.547277	5.21943e-13	1.62162e-11	TRUE	PCDHA12	protein_coding	-7.21946	0.987416	3.06992	63.0546	120.166	113.948	127.08	1	3	60	124	116	132
ENSG00000007062	15.0453	5.79376	0.708422	5.26163e-13	1.63302e-11	TRUE	PROM1	protein_coding	7.21837	106.641	89.0276	0	1.93816	1.96462	0	108	87	0	2	2	0
ENSG00000229391	12.4875	7.17842	0.86257	5.31036e-13	1.64643e-11	TRUE	HLA-DRB6	transcribed_unprocessed_pseudogene	7.21711	88.8675	85.9577	0	0	0	0	90	84	0	0	0	0
ENSG00000151388	13.5561	4.09617	0.550798	5.32526e-13	1.64933e-11	TRUE	ADAMTS12	protein_coding	7.21673	71.094	59.3517	5.25455	2.90724	2.94693	0.962725	72	58	5	3	3	1
ENSG00000164070	145.069	-3.11067	0.426755	5.39053e-13	1.66782e-11	TRUE	HSPA4L	protein_coding	-7.21507	17.7735	10.2331	86.1746	219.981	151.276	116.49	18	10	82	227	154	121
ENSG00000183023	23.3135	3.04433	0.422435	5.51042e-13	1.70314e-11	TRUE	SLC8A1	protein_coding	7.21208	101.704	103.354	12.6109	8.72171	10.8054	12.5154	103	101	12	9	11	13
ENSG00000134871	86.2853	2.97891	0.414554	5.94416e-13	1.8353e-11	TRUE	COL4A2	protein_coding	7.20176	324.86	341.784	55.6982	46.5158	21.6108	27.919	329	334	53	48	22	29
ENSG00000181409	40.0154	3.32158	0.461551	6.05369e-13	1.86718e-11	TRUE	AATK	protein_coding	7.19927	184.647	158.612	11.56	11.629	12.77	23.1054	187	155	11	12	13	24
ENSG00000127329	22.8099	3.15398	0.438102	6.11414e-13	1.88388e-11	TRUE	PTPRB	protein_coding	7.19791	88.8675	115.634	12.6109	13.5671	9.82311	4.81363	90	113	12	14	10	5
ENSG00000179222	466.644	-1.53397	0.213491	6.17673e-13	1.90119e-11	TRUE	MAGED1	protein_coding	-7.19652	137.251	174.985	521.251	438.993	475.439	403.382	139	171	496	453	484	419
ENSG00000091138	12.4721	7.16607	0.864112	6.28184e-13	1.93068e-11	TRUE	SLC26A3	protein_coding	7.19422	94.792	79.8178	0	0	0	0	96	78	0	0	0	0
ENSG00000188064	255.838	-6.92422	0.625227	6.28549e-13	1.93068e-11	TRUE	WNT7B	protein_coding	-7.19414	0	0	544.371	278.126	288.8	170.402	0	0	518	287	294	177
ENSG00000164889	294.63	-2.14781	0.298561	6.30538e-13	1.9348e-11	TRUE	SLC4A2	protein_coding	-7.19371	78.0059	84.9344	498.131	319.796	354.614	335.991	79	83	474	330	361	349
ENSG00000176907	788.203	-3.83843	0.542526	6.51223e-13	1.99621e-11	TRUE	C8orf4	protein_coding	-7.1893	51.3456	44.0021	211.233	915.78	842.823	1835.92	52	43	201	945	858	1907
ENSG00000105989	11.3888	6.79712	0.846467	6.63777e-13	2.03261e-11	TRUE	WNT2	protein_coding	7.1867	73.0688	77.7712	0	0	0	0	74	76	0	0	0	0
ENSG00000143333	13.504	4.43342	0.598048	6.67975e-13	2.04336e-11	TRUE	RGS16	protein_coding	7.18584	81.9556	76.7479	3.15273	2.90724	3.92925	0.962725	83	75	3	3	4	1
ENSG00000275234	37.1506	2.56469	0.357645	6.87235e-13	2.10012e-11	TRUE	AC010503.4	antisense_RNA	7.18195	116.515	137.123	21.0182	12.598	22.5932	24.0681	118	134	20	13	23	25
ENSG00000119042	59.9934	2.44747	0.342464	7.06951e-13	2.15816e-11	TRUE	SATB2	protein_coding	7.17808	224.143	215.917	21.0182	37.7941	45.1863	47.1735	227	211	20	39	46	49
ENSG00000126016	95.3214	3.25464	0.456947	7.14719e-13	2.17964e-11	TRUE	AMOT	protein_coding	7.17659	511.482	457.418	35.7309	26.1651	60.9033	50.0617	518	447	34	27	62	52
ENSG00000256771	12.2759	7.14713	0.864129	7.18341e-13	2.18844e-11	TRUE	ZNF253	protein_coding	7.1759	85.9052	85.9577	0	0	0	0	87	84	0	0	0	0
ENSG00000126226	338.087	1.15853	0.161606	7.24169e-13	2.20395e-11	TRUE	PCID2	protein_coding	7.17479	627.009	642.636	324.731	264.559	272.1	269.563	635	628	309	273	277	280
ENSG00000135535	425.756	1.60556	0.224157	7.28068e-13	2.21355e-11	TRUE	CD164	protein_coding	7.17406	992.353	996.7	212.284	349.838	374.261	347.544	1005	974	202	361	381	361
ENSG00000123384	58.4221	2.89796	0.40541	7.56432e-13	2.29744e-11	TRUE	LRP1	protein_coding	7.16883	204.395	238.43	16.8146	32.9487	25.5401	31.7699	207	233	16	34	26	33
ENSG00000085117	46.7739	2.99777	0.419452	7.77849e-13	2.36008e-11	TRUE	CD82	protein_coding	7.165	173.785	207.731	24.1709	14.5362	29.4693	17.3291	176	203	23	15	30	18
ENSG00000184924	208.493	-2.00802	0.280185	7.97059e-13	2.41591e-11	TRUE	PTRHD1	protein_coding	-7.16166	55.2953	66.5149	355.207	250.022	214.144	197.359	56	65	338	258	218	205
ENSG00000171865	315.87	-1.27174	0.177794	8.1316e-13	2.46221e-11	TRUE	RNASEH1	protein_coding	-7.15892	124.414	130.983	333.138	328.518	277.012	307.109	126	128	317	339	282	319
ENSG00000163823	19.915	7.00381	0.753604	8.51105e-13	2.57448e-11	TRUE	CCR1	protein_coding	7.15266	147.125	126.89	0	0.969079	0	0.962725	149	124	0	1	0	1
ENSG00000170775	246.703	-5.01514	0.611335	8.63455e-13	2.60919e-11	TRUE	GPR37	protein_coding	-7.15069	0	4.09322	147.127	147.3	232.808	197.359	0	4	140	152	237	205
ENSG00000140968	12.1349	7.12539	0.865263	8.87357e-13	2.67661e-11	TRUE	IRF8	protein_coding	7.14694	83.9304	85.9577	0	0	0	0	85	84	0	0	0	0
ENSG00000163563	12.19	7.12816	0.865637	8.87563e-13	2.67661e-11	TRUE	MNDA	protein_coding	7.1469	90.8423	79.8178	0	0	0	0	92	78	0	0	0	0
ENSG00000182117	319.007	-1.88183	0.263696	9.18262e-13	2.76639e-11	TRUE	NOP10	protein_coding	-7.14223	95.7794	95.1674	453.993	360.498	285.853	351.395	97	93	432	372	291	365
ENSG00000135469	67.6417	-2.54399	0.350175	9.31197e-13	2.80253e-11	TRUE	COQ10A	protein_coding	-7.14031	7.89933	18.4195	95.6328	70.7428	89.3903	77.018	8	18	91	73	91	80
ENSG00000158270	15.002	6.8699	0.810084	9.45725e-13	2.84338e-11	TRUE	COLEC12	protein_coding	7.13818	95.7794	108.47	0	0.969079	0	0	97	106	0	1	0	0
ENSG00000214193	15.0273	4.33625	0.59597	9.5104e-13	2.85648e-11	TRUE	SH3D21	protein_coding	7.13741	93.8045	91.0742	1.05091	3.87632	4.91156	3.8509	95	89	1	4	5	4
ENSG00000187210	61.7634	2.56059	0.35946	9.95866e-13	2.9881e-11	TRUE	GCNT1	protein_coding	7.13108	178.722	204.661	25.2218	31.0105	31.434	33.6954	181	200	24	32	32	35
ENSG00000129465	12.0695	7.113	0.866101	1.01037e-12	3.02856e-11	TRUE	RIPK3	protein_coding	7.12909	80.9681	88.0043	0	0	0	0	82	86	0	0	0	0
ENSG00000182986	14.7113	6.99176	0.82691	1.01561e-12	3.04122e-11	TRUE	ZNF320	protein_coding	7.12837	105.654	98.2373	0	0.969079	0	0	107	96	0	1	0	0
ENSG00000162618	11.3928	6.94878	0.857641	1.02498e-12	3.0662e-11	TRUE	ADGRL4	protein_coding	7.12711	81.9556	74.7013	0	0	0	0	83	73	0	0	0	0
ENSG00000108448	172.3	-2.66556	0.372749	1.05131e-12	3.14181e-11	TRUE	TRIM16L	protein_coding	-7.12362	34.5596	37.8623	356.258	192.847	269.153	182.918	35	37	339	199	274	190
ENSG00000213066	98.9513	1.55468	0.218747	1.06641e-12	3.18374e-11	TRUE	FGFR1OP	protein_coding	7.12165	225.131	250.71	77.7673	76.5573	92.3373	72.2044	228	245	74	79	94	75
ENSG00000113068	296.964	-1.50832	0.211867	1.07568e-12	3.20819e-11	TRUE	PFDN1	protein_coding	-7.12046	126.389	111.54	398.295	336.271	271.118	369.686	128	109	379	347	276	384
ENSG00000119227	23.7728	2.99975	0.421766	1.09123e-12	3.25131e-11	TRUE	PIGZ	protein_coding	7.11848	116.515	85.9577	9.45819	14.5362	14.7347	6.73908	118	84	9	15	15	7
ENSG00000083307	11.9887	7.10295	0.866406	1.10103e-12	3.27725e-11	TRUE	GRHL2	protein_coding	7.11725	83.9304	83.9111	0	0	0	0	85	82	0	0	0	0
ENSG00000273297	88.7171	-4.71553	0.547051	1.10259e-12	3.27861e-11	TRUE	AC009275.1	lincRNA	-7.11705	1.97483	2.04661	102.989	109.506	101.178	91.4589	2	2	98	113	103	95
ENSG00000163395	10.8471	6.63498	0.843451	1.11399e-12	3.30919e-11	TRUE	IGFN1	protein_coding	7.11564	62.2072	78.7945	0	0	0	0	63	77	0	0	0	0
ENSG00000250786	12.1092	7.10564	0.867693	1.1553e-12	3.42851e-11	TRUE	SNHG18	lincRNA	7.11061	93.8045	75.7246	0	0	0	0	95	74	0	0	0	0
ENSG00000198791	782.493	-1.44284	0.203271	1.17013e-12	3.46752e-11	TRUE	CNOT7	protein_coding	-7.10885	272.527	316.201	666.277	939.038	819.248	820.242	276	309	634	969	834	852
ENSG00000064205	210.29	-2.9539	0.414954	1.17078e-12	3.46752e-11	TRUE	WISP2	protein_coding	-7.10877	30.6099	27.6292	394.091	232.579	203.338	200.247	31	27	375	240	207	208
ENSG00000186834	475.26	-1.91992	0.27091	1.20321e-12	3.56005e-11	TRUE	HEXIM1	protein_coding	-7.105	96.7668	142.239	307.917	485.509	450.881	626.734	98	139	293	501	459	651
ENSG00000157404	21.0646	6.58113	0.700382	1.21621e-12	3.59493e-11	TRUE	KIT	protein_coding	7.10352	134.289	118.703	0	1.93816	0	0	136	116	0	2	0	0
ENSG00000185811	11.9181	7.09184	0.866987	1.22563e-12	3.61919e-11	TRUE	IKZF1	protein_coding	7.10245	82.943	83.9111	0	0	0	0	84	82	0	0	0	0
ENSG00000211772	11.9233	7.09139	0.867116	1.23744e-12	3.65044e-11	TRUE	TRBC2	TR_C_gene	7.10113	80.9681	85.9577	0	0	0	0	82	84	0	0	0	0
ENSG00000157150	79.4378	-3.45528	0.473264	1.28572e-12	3.78635e-11	TRUE	TIMP4	protein_coding	-7.09584	12.8364	5.11653	187.062	124.042	91.355	86.6453	13	5	178	128	93	90
ENSG00000130702	649.273	-1.92547	0.27206	1.28605e-12	3.78635e-11	TRUE	LAMA5	protein_coding	-7.0958	180.697	161.682	641.055	525.241	744.592	780.77	183	158	610	542	758	811
ENSG00000138085	247.559	-2.06297	0.291234	1.37673e-12	4.04933e-11	TRUE	ATRAID	protein_coding	-7.08637	59.245	70.6081	380.429	289.755	217.091	244.532	60	69	362	299	221	254
ENSG00000135926	154.268	1.68406	0.238209	1.41459e-12	4.15658e-11	TRUE	TMBIM1	protein_coding	7.08262	395.954	353.04	136.618	108.537	111.983	100.123	401	345	130	112	114	104
ENSG00000134470	13.7942	4.34309	0.594454	1.47361e-12	4.32574e-11	TRUE	IL15RA	protein_coding	7.07695	68.1317	81.8644	2.10182	1.93816	4.91156	1.92545	69	80	2	2	5	2
ENSG00000181690	13.9644	6.03725	0.713968	1.53296e-12	4.49433e-11	TRUE	PLAG1	protein_coding	7.07147	91.8297	91.0742	0	0.969079	0	1.92545	93	89	0	1	0	2
ENSG00000189190	10.4742	6.83806	0.853719	1.53406e-12	4.49433e-11	TRUE	ZNF600	protein_coding	7.07137	75.0436	68.5615	0	0	0	0	76	67	0	0	0	0
ENSG00000197506	11.7694	7.06779	0.868284	1.54746e-12	4.52913e-11	TRUE	SLC28A3	protein_coding	7.07017	83.9304	80.8411	0	0	0	0	85	79	0	0	0	0
ENSG00000253313	11.2016	6.98173	0.863572	1.63454e-12	4.77931e-11	TRUE	C1orf210	protein_coding	7.06257	76.0311	79.8178	0	0	0	0	77	78	0	0	0	0
ENSG00000164253	263.582	-1.50438	0.2133	1.70289e-12	4.97428e-11	TRUE	WDR41	protein_coding	-7.05687	103.679	89.0276	282.695	306.229	264.242	258.973	105	87	269	316	269	269
ENSG00000205544	287.09	-2.23947	0.31756	1.7094e-12	4.9884e-11	TRUE	TMEM256	protein_coding	-7.05634	68.1317	72.6547	502.335	268.435	307.463	324.438	69	71	478	277	313	337
ENSG00000172724	11.7066	7.05734	0.868856	1.71231e-12	4.99202e-11	TRUE	CCL19	protein_coding	7.05611	79.9807	83.9111	0	0	0	0	81	82	0	0	0	0
ENSG00000196295	141.385	1.78509	0.253849	1.76876e-12	5.15154e-11	TRUE	AC005154.1	processed_transcript	7.0516	350.533	417.509	78.8182	98.8461	109.037	147.297	355	408	75	102	111	153
ENSG00000226812	14.4263	6.15799	0.736632	1.80531e-12	5.25287e-11	TRUE	AL117382.1	antisense_RNA	7.04875	95.7794	99.2606	1.05091	0	0.982311	0.962725	97	97	1	0	1	1
ENSG00000164035	10.7011	6.89382	0.859552	1.85238e-12	5.38454e-11	TRUE	EMCN	protein_coding	7.04517	70.1066	77.7712	0	0	0	0	71	76	0	0	0	0
ENSG00000090376	11.6283	7.04545	0.869419	1.91266e-12	5.55436e-11	TRUE	IRAK3	protein_coding	7.04071	81.9556	80.8411	0	0	0	0	83	79	0	0	0	0
ENSG00000166501	27.6033	5.81	0.756888	1.92376e-12	5.58114e-11	TRUE	PRKCB	protein_coding	7.0399	160.949	165.775	0	0	1.96462	2.88818	163	162	0	0	2	3
ENSG00000145675	246.798	2.02252	0.288148	1.93515e-12	5.60873e-11	TRUE	PIK3R1	protein_coding	7.03908	689.217	739.85	89.3273	170.558	217.091	200.247	698	723	85	176	221	208
ENSG00000128268	10.1367	6.45665	0.833782	1.94911e-12	5.6437e-11	TRUE	MGAT3	protein_coding	7.03808	60.2324	61.3983	0	0	0	0	61	60	0	0	0	0
ENSG00000165507	32.9943	4.221	0.595998	2.03914e-12	5.89866e-11	TRUE	C10orf10	protein_coding	7.03178	187.609	179.078	1.05091	7.75264	4.91156	14.4409	190	175	1	8	5	15
ENSG00000048540	14.5479	6.98597	0.839507	2.04127e-12	5.89909e-11	TRUE	LMO3	protein_coding	7.03164	110.591	92.0975	0	0	0.982311	0	112	90	0	0	1	0
ENSG00000072163	35.1823	3.74211	0.533316	2.11753e-12	6.11355e-11	TRUE	LIMS2	protein_coding	7.02652	211.307	163.729	7.35637	5.81448	18.6639	12.5154	214	160	7	6	19	13
ENSG00000165633	16.0068	4.05427	0.566657	2.15347e-12	6.20838e-11	TRUE	VSTM4	protein_coding	7.02417	81.9556	77.7712	4.20364	4.8454	3.92925	1.92545	83	76	4	5	4	2
ENSG00000175324	133.462	-1.63677	0.232661	2.15454e-12	6.20838e-11	TRUE	LSM1	protein_coding	-7.0241	45.4211	48.0954	152.382	149.238	147.347	145.371	46	47	145	154	150	151
ENSG00000130589	43.7739	2.60552	0.372407	2.16823e-12	6.24178e-11	TRUE	HELZ2	protein_coding	7.02321	163.911	171.915	28.3746	17.4434	30.4517	25.9936	166	168	27	18	31	27
ENSG00000165097	43.7389	2.57572	0.367259	2.2592e-12	6.49738e-11	TRUE	KDM1B	protein_coding	7.01747	131.326	140.193	15.7636	26.1651	26.5224	16.3663	133	137	15	27	27	17
ENSG00000105427	64.9705	-3.04771	0.420195	2.29467e-12	6.59304e-11	TRUE	CNFN	protein_coding	-7.01529	8.88675	7.16314	89.3273	62.9902	74.6557	85.6825	9	7	85	65	76	89
ENSG00000162998	9.27823	6.52987	0.838336	2.29823e-12	6.5969e-11	TRUE	FRZB	protein_coding	7.01508	73.0688	48.0954	0	0	0	0	74	47	0	0	0	0
ENSG00000105711	65.3895	-2.6544	0.371201	2.34464e-12	6.72364e-11	TRUE	SCN1B	protein_coding	-7.01228	13.8238	10.2331	95.6328	83.3408	86.4434	69.3162	14	10	91	86	88	72
ENSG00000189223	67.7904	3.81243	0.544933	2.43794e-12	6.98447e-11	TRUE	PAX8-AS1	processed_transcript	7.00682	356.457	359.18	12.6109	13.5671	26.5224	25.9936	361	351	12	14	27	27
ENSG00000168003	466.62	-2.11404	0.30235	2.45338e-12	7.02194e-11	TRUE	SLC3A2	protein_coding	-7.00594	114.54	124.843	853.339	469.034	476.421	370.649	116	122	812	484	485	385
ENSG00000118729	11.4796	7.01967	0.870904	2.46131e-12	7.03788e-11	TRUE	CASQ2	protein_coding	7.00549	82.943	77.7712	0	0	0	0	84	76	0	0	0	0
ENSG00000160588	24.8472	2.70052	0.386404	2.48475e-12	7.0977e-11	TRUE	MPZL3	protein_coding	7.00416	111.578	86.981	11.56	12.598	17.6816	14.4409	113	85	11	13	18	15
ENSG00000004848	95.2038	-4.72447	0.595799	2.48923e-12	7.0977e-11	TRUE	ARX	protein_coding	-7.00391	4.93708	0	202.826	113.382	102.16	112.639	5	0	193	117	104	117
ENSG00000159210	455.692	-1.8098	0.25874	2.48937e-12	7.0977e-11	TRUE	SNF8	protein_coding	-7.0039	155.024	134.053	746.146	485.509	432.217	421.674	157	131	710	501	440	438
ENSG00000117525	42.5753	2.67037	0.381726	2.56149e-12	7.29633e-11	TRUE	F3	protein_coding	6.9999	141.201	130.983	15.7636	24.227	22.5932	16.3663	143	128	15	25	23	17
ENSG00000060656	122.938	-2.10496	0.299558	2.56457e-12	7.29812e-11	TRUE	PTPRU	protein_coding	-6.99973	34.5596	37.8623	196.52	132.764	194.498	127.08	35	37	187	137	198	132
ENSG00000143126	115.73	-1.94425	0.276866	2.57762e-12	7.32827e-11	TRUE	CELSR2	protein_coding	-6.99902	32.5847	36.839	136.618	105.63	169.94	141.521	33	36	130	109	173	147
ENSG00000091409	354.539	1.8716	0.267962	2.60639e-12	7.403e-11	TRUE	ITGA6	protein_coding	6.99746	847.203	951.674	182.858	356.621	213.162	202.172	858	930	174	368	217	210
ENSG00000183146	11.4142	7.01023	0.871277	2.67482e-12	7.59013e-11	TRUE	PRORY	protein_coding	6.99383	79.9807	79.8178	0	0	0	0	81	78	0	0	0	0
ENSG00000188227	17.6977	6.84205	0.755074	2.67824e-12	7.59258e-11	TRUE	ZNF793	protein_coding	6.99365	130.339	112.564	0	0	0.982311	0.962725	132	110	0	0	1	1
ENSG00000151353	512.092	-1.60733	0.23005	2.68146e-12	7.59448e-11	TRUE	TMEM18	protein_coding	-6.99348	173.785	206.708	697.804	634.747	562.864	467.884	176	202	664	655	573	486
ENSG00000167740	154.145	-1.99338	0.284539	2.68671e-12	7.60214e-11	TRUE	CYB5D2	protein_coding	-6.99321	47.396	42.9788	217.538	132.764	212.179	185.806	48	42	207	137	216	193
ENSG00000112837	79.36	-4.09587	0.521244	2.71604e-12	7.67783e-11	TRUE	TBX18	protein_coding	-6.99169	1.97483	4.09322	49.3928	106.599	85.4611	84.7198	2	4	47	110	87	88
ENSG00000196466	18.435	3.99694	0.560562	2.74566e-12	7.75421e-11	TRUE	ZNF799	protein_coding	6.99016	67.1443	85.9577	2.10182	7.75264	4.91156	0	68	84	2	8	5	0
ENSG00000160305	174.15	1.52608	0.218723	2.76135e-12	7.79114e-11	TRUE	DIP2A	protein_coding	6.98936	365.344	430.812	114.549	109.506	156.188	163.663	370	421	109	113	159	170
ENSG00000154380	1558.25	-1.28273	0.183773	2.82645e-12	7.96727e-11	TRUE	ENAH	protein_coding	-6.98609	677.368	738.827	1378.79	1793.77	2006.86	1776.23	686	722	1312	1851	2043	1845
ENSG00000176435	11.4296	7.00495	0.872213	2.90684e-12	8.18615e-11	TRUE	CLEC14A	protein_coding	6.98216	74.0562	85.9577	0	0	0	0	75	84	0	0	0	0
ENSG00000228630	12.7425	5.66602	0.721155	3.205e-12	9.01118e-11	TRUE	HOTAIR	antisense_RNA	6.96843	98.7416	70.6081	1.05091	0	0.982311	1.92545	100	69	1	0	1	2
ENSG00000140319	4419.51	-0.864418	0.124106	3.20586e-12	9.01118e-11	FALSE	SRP14	protein_coding	-6.96839	2644.3	2613.52	5161.02	4766.9	4530.42	4742.38	2678	2554	4911	4919	4612	4926
ENSG00000121039	891.055	-2.61858	0.377771	3.23063e-12	9.07226e-11	TRUE	RDH10	protein_coding	-6.96731	154.037	149.403	671.531	675.448	1003.92	1732.91	156	146	639	697	1022	1800
ENSG00000086666	477.412	-1.61819	0.232636	3.24904e-12	9.11535e-11	TRUE	ZFAND6	protein_coding	-6.96651	156.999	160.659	360.462	539.777	496.067	594.001	159	157	343	557	505	617
ENSG00000083844	69.3121	2.22981	0.321543	3.40665e-12	9.54855e-11	TRUE	ZNF264	protein_coding	6.95984	191.559	242.523	39.9346	34.8869	53.0448	48.1363	194	237	38	36	54	50
ENSG00000003137	96.1159	-3.64071	0.510093	3.42829e-12	9.60017e-11	TRUE	CYP26B1	protein_coding	-6.95895	8.88675	9.20975	171.298	63.9592	179.763	174.253	9	9	163	66	183	181
ENSG00000103260	352.644	-2.78267	0.399959	3.45268e-12	9.6594e-11	TRUE	METRN	protein_coding	-6.95795	62.2072	76.7479	890.12	412.828	538.307	277.265	63	75	847	426	548	288
ENSG00000143226	13.9836	6.13617	0.745946	3.5029e-12	9.7907e-11	TRUE	FCGR2A	protein_coding	6.95591	97.7542	92.0975	0	0.969079	0.982311	0.962725	99	90	0	1	1	1
ENSG00000134215	153.556	2.3991	0.346033	3.51899e-12	9.82647e-11	TRUE	VAV3	protein_coding	6.95527	488.771	497.326	55.6982	125.011	77.6026	92.4216	495	486	53	129	79	96
ENSG00000107077	75.0903	1.73815	0.250742	3.68064e-12	1.02682e-10	TRUE	KDM4C	protein_coding	6.94893	187.609	204.661	38.8837	60.0829	66.7972	63.5399	190	200	37	62	68	66
ENSG00000182742	21.6104	4.01457	0.574132	3.77067e-12	1.05096e-10	TRUE	HOXB4	protein_coding	6.94552	95.7794	145.309	3.15273	1.93816	9.82311	7.7018	97	142	3	2	10	8
ENSG00000160613	120.414	2.08585	0.301537	3.83983e-12	1.06923e-10	TRUE	PCSK7	protein_coding	6.94295	379.168	374.53	62.0037	71.7119	116.895	89.5334	384	366	59	74	119	93
ENSG00000173473	1076.76	1.43683	0.20729	3.88691e-12	1.08133e-10	TRUE	SMARCC1	protein_coding	6.94123	2369.8	2338.25	1065.62	892.522	686.636	787.509	2400	2285	1014	921	699	818
ENSG00000112763	107.6	1.66373	0.239992	3.90602e-12	1.08563e-10	TRUE	BTN2A1	protein_coding	6.94054	244.879	230.244	58.8509	70.7428	76.6203	87.608	248	225	56	73	78	91
ENSG00000128487	232.744	-2.47661	0.357348	3.92146e-12	1.08891e-10	TRUE	SPECC1	protein_coding	-6.93998	35.547	44.0021	199.673	392.477	180.745	188.694	36	43	190	405	184	196
ENSG00000187474	11.2911	6.97537	0.874317	3.9507e-12	1.09601e-10	TRUE	FPR3	protein_coding	6.93893	71.094	86.981	0	0	0	0	72	85	0	0	0	0
ENSG00000101670	10.2065	6.80784	0.863685	4.06267e-12	1.12602e-10	TRUE	LIPG	protein_coding	6.93498	66.1569	74.7013	0	0	0	0	67	73	0	0	0	0
ENSG00000240990	12.8843	6.64496	0.81013	4.1141e-12	1.1383e-10	TRUE	HOXA11-AS	antisense_RNA	6.93321	94.792	79.8178	0	0.969079	0	0	96	78	0	1	0	0
ENSG00000197168	12.1047	4.75773	0.646019	4.11463e-12	1.1383e-10	TRUE	NEK5	protein_coding	6.93319	65.1695	74.7013	1.05091	1.93816	0.982311	2.88818	66	73	1	2	1	3
ENSG00000241186	17.8786	6.84834	0.768368	4.17449e-12	1.15379e-10	TRUE	TDGF1	protein_coding	6.93114	116.515	129.96	0	0.969079	0.982311	0	118	127	0	1	1	0
ENSG00000148429	105.11	1.78185	0.257557	4.18767e-12	1.15636e-10	TRUE	USP6NL	protein_coding	6.9307	271.539	246.617	56.7491	83.3408	76.6203	77.018	275	241	54	86	78	80
ENSG00000010030	13.415	6.7443	0.824502	4.29843e-12	1.18585e-10	TRUE	ETV7	protein_coding	6.92701	95.7794	88.0043	0	0	0.982311	0	97	86	0	0	1	0
ENSG00000012660	690.245	-1.28099	0.185227	4.45434e-12	1.22773e-10	TRUE	ELOVL5	protein_coding	-6.92196	300.175	313.131	634.749	778.171	850.682	746.112	304	306	604	803	866	775
ENSG00000148483	12.4573	5.55919	0.712182	4.49196e-12	1.23695e-10	TRUE	TMEM236	protein_coding	6.92077	88.8675	72.6547	2.10182	0.969079	0.982311	0	90	71	2	1	1	0
ENSG00000164749	29.2433	2.91708	0.422647	4.64677e-12	1.2784e-10	TRUE	HNF4G	protein_coding	6.91597	120.465	119.727	6.30546	22.2888	17.6816	10.59	122	117	6	23	18	11
ENSG00000186395	1005.22	-1.98112	0.287146	4.71004e-12	1.29461e-10	TRUE	KRT10	protein_coding	-6.91405	298.2	285.502	1697.22	936.131	1115.91	1033.97	302	279	1615	966	1136	1074
ENSG00000153113	2264.04	-1.33439	0.193187	4.73761e-12	1.30099e-10	TRUE	CAST	protein_coding	-6.91322	1007.16	1028.42	2235.28	2455.65	2871.3	2814.05	1020	1005	2127	2534	2923	2923
ENSG00000178882	11.1449	6.95355	0.875221	4.78781e-12	1.31356e-10	TRUE	RFLNA	protein_coding	6.91173	71.094	84.9344	0	0	0	0	72	83	0	0	0	0
ENSG00000101096	38.3378	2.85473	0.414567	4.81754e-12	1.3205e-10	TRUE	NFATC2	protein_coding	6.91085	175.76	143.263	23.12	30.0415	19.6462	6.73908	178	140	22	31	20	7
ENSG00000185101	12.3306	6.64002	0.812324	4.86949e-12	1.33352e-10	TRUE	ANO9	protein_coding	6.90933	82.943	84.9344	0	0	0	0.962725	84	83	0	0	0	1
ENSG00000159592	297.481	1.1918	0.17274	4.88068e-12	1.33535e-10	TRUE	GPBP1L1	protein_coding	6.909	589.488	602.727	233.302	264.559	248.525	288.818	597	589	222	273	253	300
ENSG00000132964	37.8201	2.14424	0.310486	4.89671e-12	1.33761e-10	TRUE	CDK8	protein_coding	6.90854	92.8171	98.2373	18.9164	22.2888	15.717	25.9936	94	96	18	23	16	27
ENSG00000185324	113.162	1.56404	0.227081	4.89789e-12	1.33761e-10	TRUE	CDK10	protein_coding	6.9085	315.973	275.269	94.5819	78.4954	101.178	118.415	320	269	90	81	103	123
ENSG00000173320	116.96	-2.52714	0.363424	4.96535e-12	1.35479e-10	TRUE	STOX2	protein_coding	-6.90656	18.7609	17.3962	73.5637	145.362	125.736	113.602	19	17	70	150	128	118
ENSG00000151702	10.4803	6.86114	0.869709	5.03613e-12	1.37284e-10	TRUE	FLI1	protein_coding	6.90455	72.0814	73.678	0	0	0	0	73	72	0	0	0	0
ENSG00000167613	11.109	6.94673	0.875671	5.13021e-12	1.39721e-10	TRUE	LAIR1	protein_coding	6.90193	84.9178	70.6081	0	0	0	0	86	69	0	0	0	0
ENSG00000198763	23839.6	1.56842	0.227503	5.34192e-12	1.45354e-10	TRUE	MT-ND2	protein_coding	6.89618	45880.3	51638	17200.2	19922.3	13182.6	14389.9	46465	50462	16367	20558	13420	14947
ENSG00000197629	10.9884	6.93653	0.875298	5.38661e-12	1.46436e-10	TRUE	MPEG1	protein_coding	6.895	75.0436	78.7945	0	0	0	0	76	77	0	0	0	0
ENSG00000182612	55.5436	-3.42446	0.473036	5.53837e-12	1.50425e-10	TRUE	TSPAN10	protein_coding	-6.89105	8.88675	3.06992	85.1237	84.3099	78.5849	76.0553	9	3	81	87	80	79
ENSG00000075073	16.2934	4.43912	0.630317	5.56068e-12	1.50843e-10	TRUE	TACR2	protein_coding	6.89047	119.477	79.8178	6.30546	0.969079	3.92925	1.92545	121	78	6	1	4	2
ENSG00000090857	322.351	-2.06654	0.299828	5.5639e-12	1.50843e-10	TRUE	PDPR	protein_coding	-6.89039	76.0311	124.843	541.218	325.611	480.35	404.345	77	122	515	336	489	420
ENSG00000275964	68.5419	1.91065	0.278004	5.63604e-12	1.5266e-10	TRUE	AL355001.2	lincRNA	6.88856	185.634	187.265	55.6982	45.5467	39.2925	51.9872	188	183	53	47	40	54
ENSG00000096063	243.011	1.6295	0.237097	5.93996e-12	1.60746e-10	TRUE	SRPK1	protein_coding	6.88108	511.482	572.028	142.924	235.486	161.099	147.297	518	559	136	243	164	153
ENSG00000122335	79.0504	1.75548	0.255578	5.95284e-12	1.60948e-10	TRUE	SERAC1	protein_coding	6.88077	203.408	182.148	44.1382	57.1757	55.9917	65.4653	206	178	42	59	57	68
ENSG00000072195	19.8127	3.91276	0.563355	6.09339e-12	1.64599e-10	TRUE	SPEG	protein_coding	6.87745	104.666	97.214	4.20364	5.81448	2.94693	7.7018	106	95	4	6	3	8
ENSG00000066294	13.5537	6.07254	0.748366	6.22707e-12	1.68058e-10	TRUE	CD84	protein_coding	6.87436	91.8297	92.0975	0	0.969079	1.96462	0	93	90	0	1	2	0
ENSG00000010626	148.006	-1.99037	0.289232	6.48393e-12	1.74831e-10	TRUE	LRRC23	protein_coding	-6.86859	47.396	39.9089	257.473	178.311	150.294	136.707	48	39	245	184	153	142
ENSG00000127334	123.282	1.55707	0.227135	6.76361e-12	1.82208e-10	TRUE	DYRK2	protein_coding	6.86256	249.816	268.106	68.3091	95.9389	78.5849	103.012	253	262	65	99	80	107
ENSG00000160007	446.735	-1.36338	0.198805	6.81331e-12	1.83381e-10	TRUE	ARHGAP35	protein_coding	-6.86152	199.458	191.358	507.589	416.704	481.333	629.622	202	187	483	430	490	654
ENSG00000158315	10.8474	6.91039	0.876809	6.91516e-12	1.85954e-10	TRUE	RHBDL2	protein_coding	6.8594	73.0688	78.7945	0	0	0	0	74	77	0	0	0	0
ENSG00000225630	150.45	2.22335	0.324409	6.9541e-12	1.86833e-10	TRUE	MTND2P28	unprocessed_pseudogene	6.8586	410.765	382.716	102.989	97.877	57.9564	65.4653	416	374	98	101	59	68
ENSG00000196312	35.494	2.22238	0.324994	7.23193e-12	1.94122e-10	TRUE	MFSD14C	protein_coding	6.853	113.553	107.447	28.3746	25.1961	21.6108	15.4036	115	105	27	26	22	16
ENSG00000155085	86.2955	2.60996	0.382175	7.30083e-12	1.95795e-10	TRUE	AK9	protein_coding	6.85164	318.935	301.875	17.8655	43.6086	55.0094	70.2789	323	295	17	45	56	73
ENSG00000095932	10.2565	6.81938	0.871898	7.41522e-12	1.98684e-10	TRUE	SMIM24	protein_coding	6.84942	74.0562	68.5615	0	0	0	0	75	67	0	0	0	0
ENSG00000129038	13.3611	5.89755	0.727063	7.50012e-12	2.00778e-10	TRUE	LOXL1	protein_coding	6.84779	91.8297	81.8644	1.05091	0.969079	0.982311	0	93	80	1	1	1	0
ENSG00000134326	25.4616	2.85293	0.415166	7.58632e-12	2.02903e-10	TRUE	CMPK2	protein_coding	6.84615	75.0436	78.7945	10.5091	13.5671	8.8408	5.77635	76	77	10	14	9	6
ENSG00000009709	142.885	-6.56608	0.627401	7.61495e-12	2.03486e-10	TRUE	PAX7	protein_coding	-6.84561	0	0	263.778	166.682	181.728	184.843	0	0	251	172	185	192
ENSG00000172367	8.82526	6.42621	0.845694	7.66774e-12	2.04714e-10	TRUE	PDZD3	protein_coding	6.84462	59.245	52.1886	0	0	0	0	60	51	0	0	0	0
ENSG00000104760	449.418	-7.4164	0.598728	7.71205e-12	2.05712e-10	TRUE	FGL1	protein_coding	-6.8438	0	1.02331	218.589	485.509	1016.69	742.261	0	1	208	501	1035	771
ENSG00000020181	12.3991	4.1368	0.585934	7.78274e-12	2.07412e-10	TRUE	ADGRA2	protein_coding	6.84249	70.1066	56.2818	1.05091	2.90724	1.96462	4.81363	71	55	1	3	2	5
ENSG00000172156	10.2488	6.80892	0.872151	7.8722e-12	2.09609e-10	TRUE	CCL11	protein_coding	6.84085	76.0311	66.5149	0	0	0	0	77	65	0	0	0	0
ENSG00000157554	10.8243	6.89916	0.878026	7.92186e-12	2.10743e-10	TRUE	ERG	protein_coding	6.83995	81.9556	69.5848	0	0	0	0	83	68	0	0	0	0
ENSG00000064989	11.7013	4.74464	0.642564	7.94334e-12	2.11126e-10	TRUE	CALCRL	protein_coding	6.83957	57.2701	63.4449	0	1.93816	1.96462	1.92545	58	62	0	2	2	2
ENSG00000010327	10.8897	6.90217	0.878579	7.98629e-12	2.12078e-10	TRUE	STAB1	protein_coding	6.83879	84.9178	67.5382	0	0	0	0	86	66	0	0	0	0
ENSG00000153902	15.8221	4.06007	0.584707	8.21568e-12	2.17975e-10	TRUE	LGI4	protein_coding	6.83473	95.7794	77.7712	1.05091	2.90724	2.94693	8.66453	97	76	1	3	3	9
ENSG00000167700	211.73	-2.0586	0.301116	8.24004e-12	2.18427e-10	TRUE	MFSD3	protein_coding	-6.83431	69.1191	49.1187	343.647	204.476	292.729	189.657	70	48	327	211	298	197
ENSG00000166126	11.8132	5.56082	0.722365	8.28362e-12	2.19387e-10	TRUE	AMN	protein_coding	6.83355	78.0059	78.7945	0	0.969079	0.982311	1.92545	79	77	0	1	1	2
ENSG00000146676	149.466	1.43469	0.210369	8.357e-12	2.21134e-10	TRUE	PURB	protein_coding	6.83229	317.948	356.11	117.702	113.382	137.524	123.229	322	348	112	117	140	128
ENSG00000007866	43.7093	2.73551	0.402318	8.59819e-12	2.27314e-10	TRUE	TEAD3	protein_coding	6.82821	186.622	159.636	14.7127	17.4434	23.5755	38.509	189	156	14	18	24	40
ENSG00000061918	19.8922	4.38484	0.627216	9.064e-12	2.39417e-10	TRUE	GUCY1B3	protein_coding	6.82063	100.716	95.1674	3.15273	7.75264	0.982311	0.962725	102	93	3	8	1	1
ENSG00000134900	133.853	1.69492	0.24915	9.33475e-12	2.4635e-10	TRUE	TPP2	protein_coding	6.8164	332.759	324.388	67.2582	112.413	103.143	113.602	337	317	64	116	105	118
ENSG00000182580	97.4959	3.41778	0.504673	9.36866e-12	2.47026e-10	TRUE	EPHB3	protein_coding	6.81588	529.255	478.907	55.6982	52.3303	25.5401	20.2172	536	468	53	54	26	21
ENSG00000166949	1431.14	-2.28075	0.336414	9.47386e-12	2.49579e-10	TRUE	SMAD3	protein_coding	-6.81428	310.049	273.223	1843.3	1033.04	1514.72	1645.3	314	267	1754	1066	1542	1709
ENSG00000196167	13.2694	3.53995	0.513967	9.5153e-12	2.50449e-10	TRUE	COLCA1	antisense_RNA	6.81365	59.245	71.6314	5.25455	2.90724	5.89387	4.81363	60	70	5	3	6	5
ENSG00000166788	359.494	-1.80586	0.265559	9.62841e-12	2.53203e-10	TRUE	SAAL1	protein_coding	-6.81195	106.641	105.4	520.2	400.23	326.127	283.041	108	103	495	413	332	294
ENSG00000188342	424.298	1.88916	0.277835	9.66092e-12	2.53833e-10	TRUE	GTF2F2	protein_coding	6.81147	1134.54	1036.61	168.146	358.559	318.269	290.743	1149	1013	160	370	324	302
ENSG00000168077	145.581	-2.03928	0.299065	9.9536e-12	2.61293e-10	TRUE	SCARA3	protein_coding	-6.80717	42.4589	35.8157	213.335	155.053	153.241	152.111	43	35	203	160	156	158
ENSG00000122641	154.764	7.11294	0.915448	1.02017e-11	2.6757e-10	TRUE	INHBA	protein_coding	6.80363	1074.31	1064.24	0	2.90724	0	1.92545	1088	1040	0	3	0	2
ENSG00000198363	4821.3	-2.08724	0.308457	1.02215e-11	2.67855e-10	TRUE	ASPH	protein_coding	-6.80335	991.366	1048.89	2476.99	6476.36	4958.71	4290.87	1004	1025	2357	6683	5048	4457
ENSG00000261437	9.34237	6.64354	0.865019	1.06275e-11	2.78248e-10	TRUE	AC108860.2	antisense_RNA	6.79774	55.2953	72.6547	0	0	0	0	56	71	0	0	0	0
ENSG00000146281	281.769	1.39439	0.205381	1.07418e-11	2.80993e-10	TRUE	PM20D2	protein_coding	6.7962	584.55	555.655	173.4	182.187	257.366	243.569	592	543	165	188	262	253
ENSG00000168143	9.60448	6.70787	0.869252	1.10204e-11	2.88028e-10	TRUE	FAM83B	protein_coding	6.7925	69.1191	63.4449	0	0	0	0	70	62	0	0	0	0
ENSG00000140157	487.705	-1.43894	0.212205	1.10997e-11	2.89848e-10	TRUE	NIPA2	protein_coding	-6.79147	165.886	195.451	590.611	557.221	471.509	370.649	168	191	562	575	480	385
ENSG00000118473	10.5576	6.8588	0.879539	1.11337e-11	2.90479e-10	TRUE	SGIP1	protein_coding	6.79103	72.0814	75.7246	0	0	0	0	73	74	0	0	0	0
ENSG00000186716	116.642	-2.6025	0.380907	1.11496e-11	2.90642e-10	TRUE	BCR	protein_coding	-6.79082	22.7106	23.536	245.913	130.826	147.347	93.3843	23	23	234	135	150	97
ENSG00000130703	149.297	1.4692	0.216928	1.13989e-11	2.96879e-10	TRUE	OSBPL2	protein_coding	6.78763	364.357	336.668	124.007	103.691	123.771	147.297	369	329	118	107	126	153
ENSG00000135842	79.2067	4.49861	0.655178	1.15522e-11	3.0061e-10	TRUE	FAM129A	protein_coding	6.7857	408.79	409.322	8.40728	27.1342	4.91156	5.77635	414	400	8	28	5	6
ENSG00000174915	163.528	-2.02649	0.298215	1.17192e-11	3.04688e-10	TRUE	PTDSS2	protein_coding	-6.78363	57.2701	41.9555	296.357	145.362	229.861	172.328	58	41	282	150	234	179
ENSG00000092969	57.2321	-4.09677	0.5401	1.21239e-11	3.14935e-10	TRUE	TGFB2	protein_coding	-6.77873	3.94967	2.04661	44.1382	72.681	99.2134	103.974	4	2	42	75	101	108
ENSG00000181856	14.5393	4.6768	0.663646	1.28454e-11	3.33387e-10	TRUE	SLC2A4	protein_coding	6.77037	94.792	78.7945	1.05091	5.81448	0.982311	0.962725	96	77	1	6	1	1
ENSG00000011677	143.629	-6.43748	0.624208	1.29816e-11	3.36629e-10	TRUE	GABRA3	protein_coding	-6.76884	0	0	192.316	159.898	216.108	161.738	0	0	183	165	220	168
ENSG00000154330	16.4023	4.56482	0.65759	1.30344e-11	3.37703e-10	TRUE	PGM5	protein_coding	6.76826	100.716	106.424	2.10182	0.969079	7.85849	0.962725	102	104	2	1	8	1
ENSG00000107745	243.796	-1.4442	0.213389	1.34081e-11	3.47085e-10	TRUE	MICU1	protein_coding	-6.76416	129.352	92.0975	328.935	313.013	288.8	292.668	131	90	313	323	294	304
ENSG00000130303	13.8594	4.68911	0.66724	1.36702e-11	3.53561e-10	TRUE	BST2	protein_coding	6.76136	86.8926	85.9577	4.20364	0.969079	3.92925	0	88	84	4	1	4	0
ENSG00000175414	9.10122	6.40071	0.857514	1.36968e-11	3.53942e-10	TRUE	ARL10	protein_coding	6.76108	62.2072	56.2818	0	0	0	0	63	55	0	0	0	0
ENSG00000234171	110.373	-2.47315	0.363633	1.37222e-11	3.54292e-10	TRUE	RNASEH1-AS1	antisense_RNA	-6.76081	25.6728	16.3729	172.349	131.795	95.2842	110.713	26	16	164	136	97	115
ENSG00000130940	27.086	3.31832	0.491233	1.37742e-11	3.55325e-10	TRUE	CASZ1	protein_coding	6.76026	119.477	133.03	13.6618	2.90724	14.7347	11.5527	121	130	13	3	15	12
ENSG00000144485	55.7352	2.05261	0.30475	1.40663e-11	3.62548e-10	TRUE	HES6	protein_coding	6.75722	168.848	172.939	55.6982	32.9487	35.3632	34.6581	171	169	53	34	36	36
ENSG00000084710	184.024	-3.19103	0.471836	1.47073e-11	3.78741e-10	TRUE	EFR3B	protein_coding	-6.75076	14.8112	22.5127	297.407	270.373	166.993	99.1607	15	22	283	279	170	103
ENSG00000145416	9.41043	6.6577	0.870318	1.47402e-11	3.79262e-10	TRUE	2024-03-01	protein_coding	6.75044	65.1695	64.4682	0	0	0	0	66	63	0	0	0	0
ENSG00000154639	519.382	2.40187	0.35621	1.48396e-11	3.81488e-10	TRUE	CXADR	protein_coding	6.74946	1429.78	1579.98	128.211	323.673	279.959	335.991	1448	1544	122	334	285	349
ENSG00000096696	1122.38	1.47377	0.218837	1.50015e-11	3.8532e-10	TRUE	DSP	protein_coding	6.74789	2518.9	2647.29	641.055	916.749	1135.55	967.539	2551	2587	610	946	1156	1005
ENSG00000227124	30.8131	2.48297	0.369023	1.50844e-11	3.87115e-10	TRUE	ZNF717	protein_coding	6.74709	111.578	104.377	12.6109	22.2888	23.5755	13.4782	113	102	12	23	24	14
ENSG00000241484	14.322	3.50702	0.514793	1.51167e-11	3.87611e-10	TRUE	ARHGAP8	protein_coding	6.74677	74.0562	61.3983	7.35637	3.87632	5.89387	2.88818	75	60	7	4	6	3
ENSG00000116667	63.9672	3.18775	0.47359	1.51562e-11	3.88288e-10	TRUE	C1orf21	protein_coding	6.7464	271.539	278.339	28.3746	26.1651	26.5224	22.1427	275	272	27	27	27	23
ENSG00000119946	70.4662	-4.98252	0.579363	1.51882e-11	3.88774e-10	TRUE	CNNM1	protein_coding	-6.74609	0	3.06992	94.5819	90.1244	105.107	123.229	0	3	90	93	107	128
ENSG00000151790	17.4548	3.71227	0.543307	1.52675e-11	3.90467e-10	TRUE	TDO2	protein_coding	6.74533	80.9681	72.6547	1.05091	6.78356	5.89387	4.81363	82	71	1	7	6	5
ENSG00000165795	198.394	1.98584	0.295463	1.55704e-11	3.97873e-10	TRUE	NDRG2	protein_coding	6.74248	594.425	573.051	191.266	115.32	157.17	103.974	602	560	182	119	160	108
ENSG00000166147	40.2788	3.13224	0.465495	1.60214e-11	4.09047e-10	TRUE	FBN1	protein_coding	6.73833	157.987	181.125	8.40728	27.1342	18.6639	12.5154	160	177	8	28	19	13
ENSG00000262454	308.283	-2.57232	0.382036	1.6388e-11	4.18047e-10	TRUE	MIR193BHG	lincRNA	-6.73504	67.1443	63.4449	322.629	286.848	480.35	604.591	68	62	307	296	489	628
ENSG00000159335	394.82	-1.8998	0.28234	1.64305e-11	4.18774e-10	TRUE	PTMS	protein_coding	-6.73467	88.8675	159.636	616.884	469.034	447.934	384.127	90	156	587	484	456	399
ENSG00000197857	11.3905	6.44182	0.812825	1.65597e-11	4.21414e-10	TRUE	ZNF44	protein_coding	6.73353	69.1191	80.8411	0	0.969079	0	0	70	79	0	1	0	0
ENSG00000108846	1256.44	-2.26127	0.336402	1.65624e-11	4.21414e-10	TRUE	ABCC3	protein_coding	-6.73351	324.86	319.271	1126.58	1193.91	2046.15	2167.09	329	312	1072	1232	2083	2251
ENSG00000153317	793.478	-1.53366	0.227939	1.65779e-11	4.21448e-10	TRUE	ASAP1	protein_coding	-6.73337	283.388	358.157	700.957	978.77	1074.65	1023.38	287	350	667	1010	1094	1063
ENSG00000103876	75.267	-3.11168	0.451507	1.67435e-11	4.25296e-10	TRUE	FAH	protein_coding	-6.73192	10.8616	8.18644	167.095	93.0316	81.5318	53.9126	11	8	159	96	83	56
ENSG00000279670	10.3511	6.81347	0.882559	1.73672e-11	4.40763e-10	TRUE	AL359922.3	TEC	6.7266	67.1443	77.7712	0	0	0	0	68	76	0	0	0	0
ENSG00000080493	50.0375	-4.31071	0.557423	1.74409e-11	4.42256e-10	TRUE	SLC4A4	protein_coding	-6.72598	2.96225	2.04661	66.2073	57.1757	122.789	77.9807	3	2	63	59	125	81
ENSG00000179889	484.283	1.18197	0.17604	1.81871e-11	4.60786e-10	TRUE	PDXDC1	protein_coding	6.71988	889.662	911.765	387.786	374.065	404.712	409.158	901	891	369	386	412	425
ENSG00000101333	329.218	2.61375	0.390695	1.85034e-11	4.68403e-10	TRUE	PLCB4	protein_coding	6.71737	1151.33	1246.39	62.0037	191.878	204.321	257.048	1166	1218	59	198	208	267
ENSG00000203727	150.994	2.64694	0.396478	1.85926e-11	4.7026e-10	TRUE	SAMD5	protein_coding	6.71667	558.878	635.473	47.2909	120.166	111.001	67.3908	566	621	45	124	113	70
ENSG00000135778	417.153	-1.86075	0.277385	1.87051e-11	4.72704e-10	TRUE	NTPCR	protein_coding	-6.71579	130.339	137.123	709.364	396.353	466.598	435.152	132	134	675	409	475	452
ENSG00000134248	971.71	-1.14445	0.170693	1.93683e-11	4.8905e-10	TRUE	LAMTOR5	protein_coding	-6.71071	506.545	440.021	1200.14	1017.53	1083.49	916.514	513	430	1142	1050	1103	952
ENSG00000184574	11.6219	6.51573	0.826671	1.97173e-11	4.97441e-10	TRUE	LPAR5	protein_coding	6.7081	74.0562	83.9111	0	0	0	0.962725	75	82	0	0	0	1
ENSG00000072849	376.878	-1.31177	0.195724	1.99213e-11	5.02161e-10	TRUE	DERL2	protein_coding	-6.7066	166.873	164.752	470.808	436.086	411.588	347.544	169	161	448	450	419	361
ENSG00000152953	84.9891	-5.011	0.594765	1.9963e-11	5.02788e-10	TRUE	STK32B	protein_coding	-6.70629	1.97483	1.02331	195.469	78.4954	109.037	78.9435	2	1	186	81	111	82
ENSG00000140749	9.85894	6.7201	0.879263	2.03044e-11	5.10955e-10	TRUE	IGSF6	protein_coding	6.70382	58.2576	78.7945	0	0	0	0	59	77	0	0	0	0
ENSG00000166347	342.016	-2.18718	0.326346	2.04176e-11	5.13368e-10	TRUE	CYB5A	protein_coding	-6.70301	82.943	112.564	582.204	453.529	453.828	385.09	84	110	554	468	462	400
ENSG00000183878	10.2831	6.79562	0.883928	2.08506e-11	5.23814e-10	TRUE	UTY	protein_coding	6.69994	65.1695	78.7945	0	0	0	0	66	77	0	0	0	0
ENSG00000102053	13.561	5.67927	0.714844	2.09984e-11	5.26757e-10	TRUE	ZC3H12B	protein_coding	6.69891	78.9933	73.678	0	2.90724	0	0	80	72	0	3	0	0
ENSG00000174059	15.8462	6.59584	0.770278	2.10031e-11	5.26757e-10	TRUE	CD34	protein_coding	6.69887	109.603	106.424	0	1.93816	0	0	111	104	0	2	0	0
ENSG00000064999	81.5229	2.05583	0.307831	2.11417e-11	5.29786e-10	TRUE	ANKS1A	protein_coding	6.69791	246.854	232.29	63.0546	50.3921	44.204	63.5399	250	227	60	52	45	66
ENSG00000125249	115.631	2.08997	0.3131	2.12077e-11	5.30994e-10	TRUE	RAP2A	protein_coding	6.69746	277.464	412.392	42.0364	92.0625	97.2488	77.9807	281	403	40	95	99	81
ENSG00000132688	11.6576	4.97523	0.693614	2.16957e-11	5.42757e-10	TRUE	NES	protein_coding	6.69413	78.0059	69.5848	1.05091	0	2.94693	1.92545	79	68	1	0	3	2
ENSG00000204131	14.0885	3.74506	0.553345	2.18538e-11	5.46253e-10	TRUE	NHSL2	protein_coding	6.69307	78.0059	71.6314	5.25455	4.8454	0.982311	6.73908	79	70	5	5	1	7
ENSG00000174938	128.263	-2.25415	0.335729	2.18814e-11	5.46484e-10	TRUE	SEZ6L2	protein_coding	-6.69288	35.547	25.5826	187.062	117.259	188.604	129.005	36	25	178	121	192	134
ENSG00000083720	37.4811	3.53451	0.526972	2.25565e-11	5.62872e-10	TRUE	OXCT1	protein_coding	6.68844	152.062	171.915	6.30546	21.3197	11.7877	5.77635	154	168	6	22	12	6
ENSG00000113194	334.685	-1.30419	0.195148	2.27133e-11	5.66313e-10	TRUE	FAF2	protein_coding	-6.68742	135.276	154.519	388.837	341.116	360.508	357.171	137	151	370	352	367	371
ENSG00000180318	138.259	-6.30902	0.618332	2.29331e-11	5.71313e-10	TRUE	ALX1	protein_coding	-6.68601	0	0	171.298	151.176	161.099	161.738	0	0	163	156	164	168
ENSG00000124523	162.255	1.44649	0.217123	2.41248e-11	6.00501e-10	TRUE	SIRT5	protein_coding	6.67859	371.269	407.276	142.924	141.486	147.347	130.931	376	398	136	146	150	136
ENSG00000198538	9.54779	6.68706	0.878777	2.45953e-11	6.11701e-10	TRUE	ZNF28	protein_coding	6.67576	64.1821	68.5615	0	0	0	0	65	67	0	0	0	0
ENSG00000117228	61.9994	3.50511	0.527472	2.62999e-11	6.53548e-10	TRUE	GBP1	protein_coding	6.66593	306.099	324.388	16.8146	24.227	32.4163	15.4036	310	317	16	25	33	16
ENSG00000141753	1305.81	-2.1888	0.329522	2.70532e-11	6.71708e-10	TRUE	IGFBP4	protein_coding	-6.66178	354.482	318.248	2271.02	833.408	1592.33	1780.08	359	311	2161	860	1621	1849
ENSG00000166278	12.5152	4.55899	0.658512	2.72016e-11	6.74831e-10	TRUE	C2	protein_coding	6.66098	78.0059	75.7246	1.05091	1.93816	5.89387	0	79	74	1	2	6	0
ENSG00000110446	9.5587	6.67955	0.879972	2.73127e-11	6.77024e-10	TRUE	SLC15A3	protein_coding	6.66038	60.2324	72.6547	0	0	0	0	61	71	0	0	0	0
ENSG00000198121	220.97	-1.77597	0.26684	2.7561e-11	6.8261e-10	TRUE	LPAR1	protein_coding	-6.65905	78.9933	59.3517	183.909	245.177	300.587	247.42	80	58	175	253	306	257
ENSG00000075539	230.475	2.22689	0.335386	2.77276e-11	6.86165e-10	TRUE	FRYL	protein_coding	6.65816	712.915	688.685	66.2073	172.496	164.046	163.663	722	673	63	178	167	170
ENSG00000144681	44.5579	-3.57647	0.500884	2.79366e-11	6.90765e-10	TRUE	STAC	protein_coding	-6.65706	3.94967	5.11653	79.8691	47.4849	56.9741	98.198	4	5	76	49	58	102
ENSG00000184434	10.0613	6.75956	0.885373	2.81986e-11	6.96656e-10	TRUE	LRRC19	protein_coding	6.65568	66.1569	74.7013	0	0	0	0	67	73	0	0	0	0
ENSG00000197162	15.5846	6.62303	0.781589	2.82217e-11	6.96656e-10	TRUE	ZNF785	protein_coding	6.65556	103.679	110.517	0	0	0	1.92545	105	108	0	0	0	2
ENSG00000204856	211.485	-2.08801	0.314415	2.97369e-11	7.33452e-10	TRUE	FAM216A	protein_coding	-6.64787	48.3834	51.1653	341.546	212.228	186.639	152.111	49	50	325	219	190	158
ENSG00000179766	155.604	-1.66852	0.25083	2.98252e-11	7.35022e-10	TRUE	ATP8B5P	transcribed_unprocessed_pseudogene	-6.64743	52.3331	52.1886	134.516	181.218	171.904	193.508	53	51	128	187	175	201
ENSG00000112562	10.0382	6.75385	0.885803	2.98823e-11	7.35822e-10	TRUE	SMOC2	protein_coding	6.64715	75.0436	65.4916	0	0	0	0	76	64	0	0	0	0
ENSG00000124491	9.98052	6.74836	0.885629	3.06695e-11	7.54582e-10	TRUE	F13A1	protein_coding	6.64332	69.1191	70.6081	0	0	0	0	70	69	0	0	0	0
ENSG00000181847	11.0851	6.38228	0.878439	3.07411e-11	7.55719e-10	TRUE	TIGIT	protein_coding	6.64298	79.9807	63.4449	0	0	0	0	81	62	0	0	0	0
ENSG00000093072	14.7765	6.57388	0.775732	3.13608e-11	7.70318e-10	TRUE	ADA2	protein_coding	6.64004	104.666	98.2373	1.05091	0.969079	0	0	106	96	1	1	0	0
ENSG00000113758	191.727	-2.56893	0.386905	3.24976e-11	7.97584e-10	TRUE	DBN1	protein_coding	-6.63478	35.547	38.8856	376.226	143.424	201.374	250.309	36	38	358	148	205	260
ENSG00000106789	89.1876	3.0059	0.455807	3.29846e-11	8.0887e-10	TRUE	CORO2A	protein_coding	6.63259	379.168	418.532	48.3418	43.6086	59.921	20.2172	384	409	46	45	61	21
ENSG00000165410	343.48	-1.28559	0.193902	3.3225e-11	8.14093e-10	TRUE	CFL2	protein_coding	-6.63152	156.999	165.775	382.531	438.993	407.659	361.022	159	162	364	453	415	375
ENSG00000107742	14.9327	3.62592	0.542373	3.4438e-11	8.43123e-10	TRUE	SPOCK2	protein_coding	6.62622	64.1821	86.981	5.25455	2.90724	2.94693	8.66453	65	85	5	3	3	9
ENSG00000185624	738.786	-1.47524	0.222928	3.46444e-11	8.47478e-10	TRUE	P4HB	protein_coding	-6.62534	312.024	285.502	1101.35	760.727	822.195	694.125	316	279	1048	785	837	721
ENSG00000100439	84.7223	-2.24652	0.336592	3.48627e-11	8.52119e-10	TRUE	ABHD4	protein_coding	-6.62441	21.7232	21.4894	105.091	100.784	119.842	110.713	22	21	100	104	122	115
ENSG00000134308	1420.88	-1.69702	0.256874	3.51565e-11	8.58598e-10	TRUE	YWHAQ	protein_coding	-6.62317	454.211	469.697	2071.34	1635.81	1369.34	1072.48	460	459	1971	1688	1394	1114
ENSG00000159202	587.764	-1.37245	0.207529	3.57857e-11	8.73247e-10	TRUE	UBE2Z	protein_coding	-6.62055	246.854	246.617	840.728	593.077	508.837	647.914	250	241	800	612	518	673
ENSG00000134716	10.6768	4.24956	0.617312	3.63551e-11	8.86416e-10	TRUE	CYP2J2	protein_coding	6.61822	48.3834	66.5149	3.15273	2.90724	0.982311	1.92545	49	65	3	3	1	2
ENSG00000176783	289.282	-1.47581	0.223017	3.66312e-11	8.92419e-10	TRUE	RUFY1	protein_coding	-6.6171	133.301	116.657	423.517	278.126	372.296	339.842	135	114	403	287	379	353
ENSG00000143545	798.796	-1.10027	0.16637	3.68108e-11	8.96059e-10	TRUE	RAB13	protein_coding	-6.61638	431.501	415.462	978.397	874.11	986.241	817.354	437	406	931	902	1004	849
ENSG00000125731	48.5251	2.34599	0.355812	3.73307e-11	9.07975e-10	TRUE	SH2D3A	protein_coding	6.6143	145.15	173.962	27.3236	20.3507	46.1686	24.0681	147	170	26	21	47	25
ENSG00000092758	13.0262	3.97513	0.588061	3.7553e-11	9.12635e-10	TRUE	COL9A3	protein_coding	6.61342	76.0311	57.3051	3.15273	2.90724	4.91156	1.92545	77	56	3	3	5	2
ENSG00000011347	10.8617	5.1973	0.697592	3.77784e-11	9.17366e-10	TRUE	SYT7	protein_coding	6.61254	64.1821	64.4682	2.10182	0	0.982311	0.962725	65	63	2	0	1	1
ENSG00000143196	11.905	6.64813	0.855982	3.80634e-11	9.23535e-10	TRUE	DPT	protein_coding	6.61143	86.8926	78.7945	0	0	0.982311	0	88	77	0	0	1	0
ENSG00000164823	836.545	-2.22326	0.338941	3.85913e-11	9.35579e-10	TRUE	OSGIN2	protein_coding	-6.60939	123.427	123.82	442.433	859.573	597.245	573.784	125	121	421	887	608	596
ENSG00000168405	9.16306	6.38752	0.872732	3.87696e-11	9.39139e-10	TRUE	CMAHP	transcribed_unitary_pseudogene	6.60871	61.2198	60.375	0	0	0	0	62	59	0	0	0	0
ENSG00000165868	91.6801	-2.41139	0.361903	3.89213e-11	9.42048e-10	TRUE	HSPA12A	protein_coding	-6.60813	12.8364	24.5593	99.8364	120.166	127.7	82.7944	13	24	95	124	130	86
ENSG00000161011	3610.09	-2.34256	0.355687	3.8988e-11	9.42895e-10	TRUE	SQSTM1	protein_coding	-6.60787	863.002	887.206	7794.6	4052.69	4196.43	2944.01	874	867	7417	4182	4272	3058
ENSG00000147883	9.9228	6.7259	0.887716	3.91653e-11	9.45958e-10	TRUE	CDKN2B	protein_coding	6.6072	63.1946	75.7246	0	0	0	0	64	74	0	0	0	0
ENSG00000168517	56.8251	-3.32733	0.483446	3.91781e-11	9.45958e-10	TRUE	HEXIM2	protein_coding	-6.60715	3.94967	9.20975	132.415	55.2375	70.7264	72.2044	4	9	126	57	72	75
ENSG00000148926	907.953	-2.38617	0.363411	4.11288e-11	9.92254e-10	TRUE	ADM	protein_coding	-6.59995	171.81	186.242	1220.11	807.243	1086.44	929.03	174	182	1161	833	1106	965
ENSG00000120885	2593.94	-1.82535	0.277572	4.17264e-11	1.00586e-09	TRUE	CLU	protein_coding	-6.59781	783.021	735.757	3159.03	3022.56	2377.19	2565.66	793	719	3006	3119	2420	2665
ENSG00000174080	200.637	-2.34706	0.355357	4.25963e-11	1.026e-09	TRUE	CTSF	protein_coding	-6.59475	52.3331	50.142	308.967	169.589	321.216	315.774	53	49	294	175	327	328
ENSG00000206337	13.9351	5.88739	0.764633	4.30972e-11	1.03722e-09	TRUE	HCP5	sense_overlapping	6.59302	104.666	79.8178	1.05091	1.93816	0	0	106	78	1	2	0	0
ENSG00000100292	2017.54	-3.31385	0.511909	4.33779e-11	1.04313e-09	TRUE	HMOX1	protein_coding	-6.59206	178.722	163.729	3599.37	2950.85	1277	885.707	181	160	3425	3045	1300	920
ENSG00000054277	615.833	-2.00599	0.30529	4.38073e-11	1.05261e-09	TRUE	OPN3	protein_coding	-6.59059	163.911	159.636	578	742.315	713.158	683.535	166	156	550	766	726	710
ENSG00000161791	19.9686	3.06779	0.464646	4.48738e-11	1.07737e-09	TRUE	FMNL3	protein_coding	6.58702	73.0688	83.9111	11.56	11.629	3.92925	5.77635	74	82	11	12	4	6
ENSG00000149596	10.1966	4.88131	0.677434	4.64e-11	1.11311e-09	TRUE	JPH2	protein_coding	6.58205	65.1695	52.1886	2.10182	0.969079	0	1.92545	66	51	2	1	0	2
ENSG00000240602	83.9771	-3.83842	0.537257	4.68022e-11	1.12115e-09	TRUE	AADACP1	transcribed_unprocessed_pseudogene	-6.58077	1.97483	5.11653	53.5964	124.042	53.0448	84.7198	2	5	51	128	54	88
ENSG00000103489	12.3846	5.27182	0.735304	4.68103e-11	1.12115e-09	TRUE	XYLT1	protein_coding	6.58074	84.9178	77.7712	0	3.87632	0	0.962725	86	76	0	4	0	1
ENSG00000167608	17.6927	3.2569	0.494421	4.85123e-11	1.16098e-09	TRUE	TMC4	protein_coding	6.57543	88.8675	77.7712	6.30546	7.75264	9.82311	5.77635	90	76	6	8	10	6
ENSG00000188811	151.424	1.84973	0.28241	4.91475e-11	1.17524e-09	TRUE	NHLRC3	protein_coding	6.5735	441.375	417.509	65.1564	125.98	129.665	139.595	447	408	62	130	132	145
ENSG00000100926	69.6279	-2.47428	0.371025	4.9226e-11	1.17617e-09	TRUE	TM9SF1	protein_coding	-6.57326	11.849	14.3263	91.4291	69.7737	80.5495	77.9807	12	14	87	72	82	81
ENSG00000197093	12.0355	5.321	0.721654	4.93934e-11	1.17923e-09	TRUE	GAL3ST4	protein_coding	6.57275	65.1695	79.8178	0	0	0.982311	2.88818	66	78	0	0	1	3
ENSG00000188959	17.3569	4.02525	0.604557	4.99122e-11	1.19066e-09	TRUE	C9orf152	protein_coding	6.5712	82.943	104.377	6.30546	3.87632	5.89387	0.962725	84	102	6	4	6	1
ENSG00000167081	157.949	1.60384	0.244648	5.04101e-11	1.20158e-09	TRUE	PBX3	protein_coding	6.56972	374.231	386.809	112.447	156.991	119.842	101.086	379	378	107	162	122	105
ENSG00000100647	95.9864	1.79429	0.274403	5.31193e-11	1.26514e-09	TRUE	SUSD6	protein_coding	6.56192	276.477	260.943	57.8	59.1138	75.638	107.825	280	255	55	61	77	112
ENSG00000148677	126.481	-6.32267	0.72401	5.31843e-11	1.26568e-09	TRUE	ANKRD1	protein_coding	-6.56174	0	0	162.891	308.167	438.111	144.409	0	0	155	318	446	150
ENSG00000162624	338.757	-7.04187	0.565488	5.41963e-11	1.28839e-09	TRUE	LHX8	protein_coding	-6.55893	0.987416	0	302.662	349.838	485.262	399.531	1	0	288	361	494	415
ENSG00000197361	13.4983	4.48369	0.652911	5.42253e-11	1.28839e-09	TRUE	FBXL22	protein_coding	6.55885	74.0562	63.4449	5.25455	0.969079	1.96462	0	75	62	5	1	2	0
ENSG00000120162	55.8064	2.55076	0.390082	5.62564e-11	1.33558e-09	TRUE	MOB3B	protein_coding	6.55336	184.647	184.195	32.5782	38.7632	23.5755	21.18	187	180	31	40	24	22
ENSG00000116096	218.75	-2.38242	0.363356	5.77242e-11	1.36934e-09	TRUE	SPR	protein_coding	-6.54952	65.1695	45.0254	505.488	233.548	282.906	213.725	66	44	481	241	288	222
ENSG00000214413	167.832	-1.49962	0.228858	5.80604e-11	1.37622e-09	TRUE	BBIP1	protein_coding	-6.54865	71.094	61.3983	162.891	211.259	188.604	200.247	72	60	155	218	192	208
ENSG00000182578	9.67789	6.67846	0.890198	5.95567e-11	1.41057e-09	TRUE	CSF1R	protein_coding	6.54485	73.0688	62.4216	0	0	0	0	74	61	0	0	0	0
ENSG00000152642	79.5019	1.82714	0.279618	6.0303e-11	1.42606e-09	TRUE	GPD1L	protein_coding	6.54298	163.911	216.941	45.1891	70.7428	47.1509	45.2481	166	212	43	73	48	47
ENSG00000142347	11.188	3.61481	0.54347	6.03068e-11	1.42606e-09	TRUE	MYO1F	protein_coding	6.54298	62.2072	49.1187	4.20364	2.90724	3.92925	3.8509	63	48	4	3	4	4
ENSG00000204267	204.372	1.961	0.300227	6.05274e-11	1.43015e-09	TRUE	TAP2	protein_coding	6.54243	531.23	531.096	199.673	119.197	128.683	78.9435	538	519	190	123	131	82
ENSG00000134198	21.2633	3.60742	0.550183	6.12685e-11	1.44651e-09	TRUE	TSPAN2	protein_coding	6.54061	106.641	112.564	4.20364	14.5362	2.94693	6.73908	108	110	4	15	3	7
ENSG00000171105	119.368	2.61731	0.40209	6.13877e-11	1.44818e-09	TRUE	INSR	protein_coding	6.54032	453.224	448.208	50.4437	44.5777	67.7795	103.974	459	438	48	46	69	108
ENSG00000196268	14.8003	6.52905	0.788084	6.22501e-11	1.46736e-09	TRUE	ZNF493	protein_coding	6.53823	90.8423	112.564	0	1.93816	0	0	92	110	0	2	0	0
ENSG00000128567	72.003	2.21756	0.34069	6.28549e-11	1.48045e-09	TRUE	PODXL	protein_coding	6.53679	221.181	254.803	70.4109	43.6086	40.2748	39.4717	224	249	67	45	41	41
ENSG00000178802	157.114	-2.49523	0.380702	6.29267e-11	1.48096e-09	TRUE	MPI	protein_coding	-6.53662	42.4589	28.6526	373.073	143.424	192.533	165.589	43	28	355	148	196	172
ENSG00000015413	10.7199	6.39447	0.836478	6.30557e-11	1.48283e-09	TRUE	DPEP1	protein_coding	6.53631	85.9052	60.375	0	0	0.982311	0	87	59	0	0	1	0
ENSG00000021355	624.222	1.61651	0.248213	6.39033e-11	1.50158e-09	TRUE	SERPINB1	protein_coding	6.53431	1696.38	1576.91	533.862	499.076	613.945	439.003	1718	1541	508	515	625	456
ENSG00000178718	82.1754	-2.42933	0.368339	6.41494e-11	1.50617e-09	TRUE	RPP25	protein_coding	-6.53373	17.7735	16.3729	150.28	94.9698	74.6557	81.8316	18	16	143	98	76	85
ENSG00000112769	36.535	4.50071	0.679559	6.59644e-11	1.54757e-09	TRUE	LAMA4	protein_coding	6.52956	212.295	217.964	3.15273	16.4743	3.92925	0	215	213	3	17	4	0
ENSG00000136937	238.598	1.30669	0.200377	6.67298e-11	1.56429e-09	TRUE	NCBP1	protein_coding	6.52783	450.262	490.163	186.011	211.259	166.011	188.694	456	479	177	218	169	196
ENSG00000101144	11.5608	4.20021	0.622997	6.68256e-11	1.56531e-09	TRUE	BMP7	protein_coding	6.52761	67.1443	59.3517	5.25455	2.90724	0.982311	0.962725	68	58	5	3	1	1
ENSG00000123095	28.9793	4.24588	0.64081	6.76329e-11	1.58297e-09	TRUE	BHLHE41	protein_coding	6.52581	134.289	146.333	7.35637	0.969079	6.87618	4.81363	136	143	7	1	7	5
ENSG00000204261	19.1476	3.22918	0.496165	6.78963e-11	1.58789e-09	TRUE	PSMB8-AS1	lincRNA	6.52523	101.704	95.1674	6.30546	7.75264	14.7347	6.73908	103	93	6	8	15	7
ENSG00000139044	10.818	4.1067	0.608745	6.82067e-11	1.5939e-09	TRUE	B4GALNT3	protein_coding	6.52455	62.2072	52.1886	1.05091	0.969079	3.92925	3.8509	63	51	1	1	4	4
ENSG00000103056	10.955	6.40686	0.840522	6.94386e-11	1.62141e-09	TRUE	SMPD3	protein_coding	6.52186	78.9933	70.6081	0	0.969079	0	0	80	69	0	1	0	0
ENSG00000135424	25.1337	3.43581	0.527181	7.0545e-11	1.64596e-09	TRUE	ITGA7	protein_coding	6.51949	140.213	110.517	11.56	1.93816	12.77	11.5527	142	108	11	2	13	12
ENSG00000140612	1984.59	-1.18048	0.181282	7.06842e-11	1.64792e-09	TRUE	SEC11A	protein_coding	-6.5192	936.071	945.534	2390.82	2040.88	2061.87	2110.29	948	924	2275	2106	2099	2192
ENSG00000138615	9.95851	6.17984	0.811014	7.25318e-11	1.68967e-09	TRUE	CILP	protein_coding	6.51533	68.1317	62.4216	0	0.969079	0	0	69	61	0	1	0	0
ENSG00000034053	81.6652	-2.9473	0.445704	7.4225e-11	1.72776e-09	TRUE	APBA2	protein_coding	-6.51186	15.7987	9.20975	170.247	71.7119	107.072	103.012	16	9	162	74	109	107
ENSG00000240065	169.312	2.24266	0.345693	7.48005e-11	1.7398e-09	TRUE	PSMB9	protein_coding	6.5107	573.689	516.769	183.909	81.4027	102.16	67.3908	581	505	175	84	104	70
ENSG00000102226	281.727	-1.90435	0.29296	7.53757e-11	1.75181e-09	TRUE	USP11	protein_coding	-6.50955	80.9681	80.8411	448.738	224.826	316.304	270.526	82	79	427	232	322	281
ENSG00000164283	10.6475	6.29636	0.828685	7.67339e-11	1.78198e-09	TRUE	ESM1	protein_coding	6.50687	76.0311	64.4682	0	0	0	0.962725	77	63	0	0	0	1
ENSG00000109089	333.492	-2.47126	0.380447	7.71575e-11	1.78943e-09	TRUE	CDR2L	protein_coding	-6.50604	70.1066	73.678	668.379	292.662	462.669	311.923	71	72	636	302	471	324
ENSG00000136152	74.8809	2.55624	0.393672	7.71747e-11	1.78943e-09	TRUE	COG3	protein_coding	6.50601	255.741	226.151	11.56	46.5158	33.3986	58.7262	259	221	11	48	34	61
ENSG00000267100	113.125	1.72072	0.265325	7.81962e-11	1.81171e-09	TRUE	ILF3-AS1	lincRNA	6.50403	288.326	310.062	124.007	72.681	77.6026	79.9062	292	303	118	75	79	83
ENSG00000134853	13.4029	6.29248	0.755546	7.84806e-11	1.81688e-09	TRUE	PDGFRA	protein_coding	6.50348	85.9052	91.0742	0	0.969079	0.982311	0	87	89	0	1	1	0
ENSG00000180953	105.562	-1.88702	0.289228	7.92329e-11	1.83288e-09	TRUE	ST20	protein_coding	-6.50205	38.5092	28.6526	149.229	106.599	141.453	119.378	39	28	142	110	144	124
ENSG00000159217	117.022	-6.11232	0.634728	7.9534e-11	1.83841e-09	TRUE	IGF2BP1	protein_coding	-6.50148	0	0	143.975	121.135	122.789	180.03	0	0	137	125	125	187
ENSG00000139625	106.633	-2.44207	0.373321	8.02689e-11	1.85396e-09	TRUE	MAP3K12	protein_coding	-6.5001	23.698	28.6526	114.549	97.877	190.568	211.8	24	28	109	101	194	220
ENSG00000043462	9.48424	6.64247	0.891842	8.05911e-11	1.85996e-09	TRUE	LCP2	protein_coding	6.49949	63.1946	69.5848	0	0	0	0	64	68	0	0	0	0
ENSG00000150347	254.889	2.13647	0.33067	8.12617e-11	1.87399e-09	TRUE	ARID5B	protein_coding	6.49825	864.977	877.996	102.989	141.486	219.055	285.929	876	858	98	146	223	297
ENSG00000165300	68.2991	-4.17242	0.566031	8.33836e-11	1.92143e-09	TRUE	SLITRK5	protein_coding	-6.49437	2.96225	2.04661	69.36	57.1757	62.8679	127.08	3	2	66	59	64	132
ENSG00000250303	137.285	-2.35068	0.361214	8.43222e-11	1.94156e-09	TRUE	AP002884.3	lincRNA	-6.49268	34.5596	22.5127	184.96	131.795	193.515	120.341	35	22	176	136	197	125
ENSG00000102935	11.5352	3.96611	0.596302	8.49627e-11	1.9548e-09	TRUE	ZNF423	protein_coding	6.49154	63.1946	59.3517	3.15273	1.93816	0.982311	5.77635	64	58	3	2	1	6
ENSG00000134884	840.336	2.17099	0.335569	8.61132e-11	1.97974e-09	TRUE	ARGLU1	protein_coding	6.48951	2469.53	2632.97	293.204	550.437	489.191	812.54	2501	2573	279	568	498	844
ENSG00000186951	74.5957	2.36813	0.366811	8.65283e-11	1.98775e-09	TRUE	PPARA	protein_coding	6.48879	255.741	273.223	26.2727	37.7941	59.921	66.428	259	267	25	39	61	69
ENSG00000146038	178.92	-2.87603	0.442833	8.7159e-11	1.99942e-09	TRUE	DCDC2	protein_coding	-6.4877	25.6728	21.4894	90.3782	151.176	285.853	278.228	26	21	86	156	291	289
ENSG00000132024	46.0853	1.99224	0.308104	8.71705e-11	1.99942e-09	TRUE	CC2D1A	protein_coding	6.48768	145.15	129.96	37.8327	38.7632	32.4163	24.0681	147	127	36	40	33	25
ENSG00000065150	448.809	1.36936	0.211377	8.79231e-11	2.01513e-09	TRUE	IPO5	protein_coding	6.48638	919.285	931.208	388.837	386.663	311.393	327.327	931	910	370	399	317	340
ENSG00000135622	52.417	-2.72081	0.40929	8.98615e-11	2.05797e-09	TRUE	SEMA4F	protein_coding	-6.48309	10.8616	8.18644	79.8691	60.0829	61.8856	82.7944	11	8	76	62	63	86
ENSG00000137364	61.7954	2.3995	0.37103	9.03169e-11	2.066e-09	TRUE	TPMT	protein_coding	6.48233	173.785	216.941	27.3236	57.1757	26.5224	26.9563	176	212	26	59	27	28
ENSG00000183741	1775.35	-1.80259	0.278396	9.03505e-11	2.066e-09	TRUE	CBX6	protein_coding	-6.48227	682.305	602.727	3459.59	1670.69	2265.21	1842.66	691	589	3292	1724	2306	1914
ENSG00000141293	8.96	6.54588	0.887698	9.07961e-11	2.07459e-09	TRUE	SKAP1	protein_coding	6.48153	70.1066	54.2352	0	0	0	0	71	53	0	0	0	0
ENSG00000085788	131.141	-1.89595	0.292082	9.10294e-11	2.07833e-09	TRUE	DDHD2	protein_coding	-6.48114	33.5722	33.7691	86.1746	132.764	136.541	166.551	34	33	82	137	139	173
ENSG00000197061	1533.06	-3.17547	0.496531	9.12608e-11	2.08202e-09	TRUE	HIST1H4C	protein_coding	-6.48076	158.974	180.102	3042.38	2887.86	863.452	770.18	161	176	2895	2980	879	800
ENSG00000123612	16.7319	3.91705	0.592174	9.2594e-11	2.11082e-09	TRUE	ACVR1C	protein_coding	6.47857	62.2072	77.7712	1.05091	5.81448	3.92925	2.88818	63	76	1	6	4	3
ENSG00000134779	374.085	-1.79265	0.277094	9.31982e-11	2.12297e-09	TRUE	TPGS2	protein_coding	-6.47759	122.44	123.82	632.648	408.952	384.084	335.991	124	121	602	422	391	349
ENSG00000067182	1010.11	-1.8268	0.282339	9.48188e-11	2.15823e-09	TRUE	TNFRSF1A	protein_coding	-6.47499	380.155	356.11	2046.12	906.089	1282.9	1153.34	385	348	1947	935	1306	1198
ENSG00000142082	102.977	-1.80661	0.278172	9.51977e-11	2.1652e-09	TRUE	SIRT3	protein_coding	-6.47439	37.5218	31.7225	147.127	94.9698	118.86	140.558	38	31	140	98	121	146
ENSG00000197020	11.2513	6.54331	0.862249	9.5446e-11	2.16919e-09	TRUE	ZNF100	protein_coding	6.47399	84.9178	71.6314	0	0.969079	0	0	86	70	0	1	0	0
ENSG00000107518	49.3925	-4.14607	0.560883	9.59357e-11	2.17866e-09	TRUE	ATRNL1	protein_coding	-6.47322	3.94967	1.02331	72.5128	72.681	79.5672	67.3908	4	1	69	75	81	70
ENSG00000006625	571.864	1.93885	0.30018	9.6874e-11	2.19829e-09	TRUE	GGCT	protein_coding	6.47175	1479.15	1552.35	443.484	495.2	341.844	242.607	1498	1517	422	511	348	252
ENSG00000144730	17.7611	2.83808	0.437776	9.82812e-11	2.22853e-09	TRUE	IL17RD	protein_coding	6.46957	62.2072	67.5382	7.35637	11.629	4.91156	8.66453	63	66	7	12	5	9
ENSG00000100092	16.3305	3.48501	0.534999	9.85478e-11	2.23287e-09	TRUE	SH3BP1	protein_coding	6.46916	75.0436	75.7246	11.56	5.81448	1.96462	2.88818	76	74	11	6	2	3
ENSG00000170558	92.2655	-2.53836	0.38867	1.00957e-10	2.28572e-09	TRUE	CDH2	protein_coding	-6.46551	24.6854	23.536	142.924	92.0625	196.462	176.179	25	23	136	95	200	183
ENSG00000176887	9.33293	6.6127	0.89332	1.0396e-10	2.35051e-09	TRUE	SOX11	protein_coding	6.46108	65.1695	65.4916	0	0	0	0	66	64	0	0	0	0
ENSG00000012817	9.33549	6.61283	0.893341	1.03976e-10	2.35051e-09	TRUE	KDM5D	protein_coding	6.46105	64.1821	66.5149	0	0	0	0	65	65	0	0	0	0
ENSG00000064270	12.3156	3.93427	0.600685	1.04405e-10	2.35716e-09	TRUE	ATP2C2	protein_coding	6.46043	69.1191	78.7945	2.10182	1.93816	5.89387	4.81363	70	77	2	2	6	5
ENSG00000115165	18.8474	3.39683	0.524723	1.04429e-10	2.35716e-09	TRUE	CYTIP	protein_coding	6.4604	86.8926	96.1907	4.20364	4.8454	12.77	6.73908	88	94	4	5	13	7
ENSG00000141012	202.091	-1.63132	0.252449	1.05105e-10	2.37064e-09	TRUE	GALNS	protein_coding	-6.45942	87.88	67.5382	312.12	220.95	264.242	189.657	89	66	297	228	269	197
ENSG00000138080	12.1161	5.82565	0.772785	1.06608e-10	2.40271e-09	TRUE	EMILIN1	protein_coding	6.45727	83.9304	79.8178	0	1.93816	0.982311	0	85	78	0	2	1	0
ENSG00000171560	1284.3	-5.25376	0.75889	1.06782e-10	2.4048e-09	TRUE	FGA	protein_coding	-6.45702	0.987416	0	899.579	446.746	1402.74	1439.27	1	0	856	461	1428	1495
ENSG00000156453	65.0122	3.27455	0.508835	1.07136e-10	2.41096e-09	TRUE	PCDH1	protein_coding	6.45652	313.011	277.316	32.5782	13.5671	39.2925	15.4036	317	271	31	14	40	16
ENSG00000077684	592.909	-2.44768	0.381669	1.10498e-10	2.48475e-09	TRUE	JADE1	protein_coding	-6.45184	98.7416	110.517	335.24	662.85	604.121	896.297	100	108	319	684	615	931
ENSG00000253802	164.969	-6.11936	0.700812	1.11582e-10	2.50724e-09	TRUE	AC105999.2	lincRNA	-6.45036	0	0	74.6146	322.703	189.586	224.315	0	0	71	333	193	233
ENSG00000082397	9.32268	6.60589	0.894054	1.12332e-10	2.52218e-09	TRUE	EPB41L3	protein_coding	6.44935	69.1191	61.3983	0	0	0	0	70	60	0	0	0	0
ENSG00000164398	9.73126	6.27069	0.832561	1.12594e-10	2.52616e-09	TRUE	ACSL6	protein_coding	6.449	71.094	60.375	0	0	0.982311	0	72	59	0	0	1	0
ENSG00000197961	177.715	1.64858	0.255945	1.13825e-10	2.55186e-09	TRUE	ZNF121	protein_coding	6.44735	361.394	407.276	79.8691	128.888	136.541	133.819	366	398	76	133	139	139
ENSG00000185052	10.6166	6.44378	0.855019	1.14002e-10	2.5539e-09	TRUE	SLC24A3	protein_coding	6.44711	74.0562	72.6547	0	0.969079	0	0	75	71	0	1	0	0
ENSG00000071575	50.4448	2.76216	0.429653	1.16718e-10	2.61278e-09	TRUE	TRIB2	protein_coding	6.44354	193.534	172.939	21.0182	15.5053	31.434	28.8818	196	169	20	16	32	30
ENSG00000197408	10.4286	6.37417	0.847489	1.17955e-10	2.63849e-09	TRUE	CYP2B6	protein_coding	6.44194	62.2072	80.8411	0	0.969079	0	0	63	79	0	1	0	0
ENSG00000176971	8.68688	6.50037	0.888136	1.20324e-10	2.68947e-09	TRUE	FIBIN	protein_coding	6.43892	58.2576	62.4216	0	0	0	0	59	61	0	0	0	0
ENSG00000134954	60.4138	2.04799	0.318684	1.20525e-10	2.69195e-09	TRUE	ETS1	protein_coding	6.43867	156.999	164.752	30.4764	43.6086	35.3632	39.4717	159	161	29	45	36	41
ENSG00000256235	124.339	1.69959	0.264707	1.2064e-10	2.69248e-09	TRUE	SMIM3	protein_coding	6.43853	318.935	322.341	106.142	77.5264	96.2665	104.937	323	315	101	80	98	109
ENSG00000241224	9.25727	6.59543	0.894354	1.21452e-10	2.70857e-09	TRUE	C3orf85	protein_coding	6.43751	66.1569	63.4449	0	0	0	0	67	62	0	0	0	0
ENSG00000198034	8524.66	1.03022	0.160241	1.22382e-10	2.72729e-09	TRUE	RPS4X	protein_coding	6.43635	16360.5	15231.9	9033.62	7274.88	7634.52	6812.24	16569	14885	8596	7507	7772	7076
ENSG00000234456	13.9914	3.76962	0.578708	1.2291e-10	2.73699e-09	TRUE	MAGI2-AS3	processed_transcript	6.43569	84.9178	62.4216	2.10182	5.81448	3.92925	4.81363	86	61	2	6	4	5
ENSG00000189184	9.27009	6.59455	0.894662	1.23902e-10	2.75702e-09	TRUE	PCDH18	protein_coding	6.43447	61.2198	68.5615	0	0	0	0	62	67	0	0	0	0
ENSG00000043355	77.3208	-3.2293	0.482993	1.24775e-10	2.77237e-09	TRUE	ZIC2	protein_coding	-6.43341	5.9245	6.13983	113.498	63.9592	52.0625	65.4653	6	6	108	66	53	68
ENSG00000183648	1598.35	-1.52748	0.237892	1.24778e-10	2.77237e-09	TRUE	NDUFB1	protein_coding	-6.4334	621.085	589.424	2463.33	1564.09	1664.04	1426.76	629	576	2344	1614	1694	1482
ENSG00000170482	50.8816	-4.12194	0.561332	1.29401e-10	2.87117e-09	TRUE	SLC23A1	protein_coding	-6.42787	3.94967	1.02331	64.1055	39.7323	112.966	65.4653	4	1	61	41	115	68
ENSG00000109113	246.357	-2.10283	0.326859	1.29417e-10	2.87117e-09	TRUE	RAB34	protein_coding	-6.42785	86.8926	66.5149	562.237	231.61	315.322	276.302	88	65	535	239	321	287
ENSG00000105429	135.132	-2.58632	0.400853	1.29999e-10	2.88102e-09	TRUE	MEGF8	protein_coding	-6.42717	14.8112	39.9089	164.993	127.918	211.197	221.427	15	39	157	132	215	230
ENSG00000131495	1248.24	-1.75141	0.272827	1.30055e-10	2.88102e-09	TRUE	NDUFA2	protein_coding	-6.42711	470.01	448.208	2262.61	1199.72	1583.49	1314.12	476	438	2153	1238	1612	1365
ENSG00000180304	589.935	-1.77139	0.276115	1.30444e-10	2.8875e-09	TRUE	OAZ2	protein_coding	-6.42665	194.521	195.451	1061.42	593.077	588.404	503.505	197	191	1010	612	599	523
ENSG00000150750	9.24958	6.58834	0.895159	1.31871e-10	2.91518e-09	TRUE	C11orf53	protein_coding	6.425	69.1191	60.375	0	0	0	0	70	59	0	0	0	0
ENSG00000049540	10.8165	4.4407	0.661378	1.3189e-10	2.91518e-09	TRUE	ELN	protein_coding	6.42498	58.2576	68.5615	4.20364	1.93816	1.96462	0	59	67	4	2	2	0
ENSG00000171316	229.511	1.83178	0.285734	1.32637e-10	2.92952e-09	TRUE	CHD7	protein_coding	6.42412	585.538	582.261	106.142	158.929	151.276	218.539	593	569	101	164	154	227
ENSG00000178573	14.4845	6.30992	0.778535	1.33544e-10	2.94621e-09	TRUE	MAF	protein_coding	6.42308	91.8297	102.331	1.05091	0	0.982311	0	93	100	1	0	1	0
ENSG00000133114	80.2769	1.94105	0.30296	1.3359e-10	2.94621e-09	TRUE	GPALPP1	protein_coding	6.42303	196.496	233.314	35.7309	64.9283	44.204	70.2789	199	228	34	67	45	73
ENSG00000138829	78.0172	-3.62552	0.546375	1.35725e-10	2.99108e-09	TRUE	FBN2	protein_coding	-6.42061	9.87416	3.06992	157.636	89.1553	138.506	64.5026	10	3	150	92	141	67
ENSG00000172638	16.0438	4.11023	0.627583	1.36428e-10	3.00434e-09	TRUE	EFEMP2	protein_coding	6.41983	75.0436	93.1208	1.05091	1.93816	1.96462	8.66453	76	91	1	2	2	9
ENSG00000163053	14.4528	4.54062	0.669721	1.37434e-10	3.02426e-09	TRUE	SLC16A14	protein_coding	6.41871	70.1066	61.3983	2.10182	2.90724	1.96462	0	71	60	2	3	2	0
ENSG00000115194	62.9353	-4.3738	0.578784	1.39129e-10	3.05929e-09	TRUE	SLC30A3	protein_coding	-6.41684	1.97483	2.04661	136.618	55.2375	63.8502	63.5399	2	2	130	57	65	66
ENSG00000089351	830.85	-1.40023	0.218314	1.39464e-10	3.0644e-09	TRUE	GRAMD1A	protein_coding	-6.41648	416.69	354.064	1076.13	809.181	1060.9	1180.3	422	346	1024	835	1080	1226
ENSG00000162702	828.363	-1.64957	0.25765	1.42271e-10	3.12378e-09	TRUE	ZNF281	protein_coding	-6.41344	292.275	290.619	596.917	1081.49	907.656	1162.01	296	284	568	1116	924	1207
ENSG00000163935	188.507	1.44567	0.225891	1.43925e-10	3.15776e-09	TRUE	SFMBT1	protein_coding	6.41168	441.375	394.996	176.553	158.929	133.594	135.744	447	386	168	164	136	141
ENSG00000187239	166.588	1.57348	0.245881	1.4629e-10	3.2073e-09	TRUE	FNBP1	protein_coding	6.40919	359.42	381.693	96.6837	116.29	116.895	157.887	364	373	92	120	119	164
ENSG00000073008	580.53	-2.11748	0.331194	1.48526e-10	3.25392e-09	TRUE	PVR	protein_coding	-6.40688	159.961	160.659	1204.34	615.365	723.963	390.866	162	157	1146	635	737	406
ENSG00000267002	55.8669	1.97351	0.308994	1.49086e-10	3.26378e-09	TRUE	AC060780.1	lincRNA	6.40631	148.112	170.892	32.5782	32.9487	44.204	46.2108	150	167	31	34	45	48
ENSG00000260257	111.114	1.87597	0.293557	1.49581e-10	3.27207e-09	TRUE	AL035071.1	lincRNA	6.4058	305.112	275.269	72.5128	66.8665	73.6733	92.4216	309	269	69	69	75	96
ENSG00000029993	1209.92	-1.51688	0.237104	1.49684e-10	3.27207e-09	TRUE	HMGB3	protein_coding	-6.4057	505.557	463.557	1563.75	1508.86	1292.72	1286.2	512	453	1488	1557	1316	1336
ENSG00000169413	9.20469	6.57211	0.896508	1.55213e-10	3.39044e-09	TRUE	RNASE6	protein_coding	6.40016	58.2576	70.6081	0	0	0	0	59	69	0	0	0	0
ENSG00000152518	522.503	1.95735	0.307109	1.55441e-10	3.39295e-09	TRUE	ZFP36L2	protein_coding	6.39994	1563.08	1569.75	378.327	407.982	434.182	325.401	1583	1534	360	421	442	338
ENSG00000123810	154.097	-2.15606	0.33645	1.57636e-10	3.43833e-09	TRUE	B9D2	protein_coding	-6.3978	41.4715	42.9788	304.764	137.609	193.515	161.738	42	42	290	142	197	168
ENSG00000139826	96.5632	1.4828	0.23212	1.59656e-10	3.47985e-09	TRUE	ABHD13	protein_coding	6.39585	210.32	191.358	63.0546	78.4954	79.5672	61.6144	213	187	60	81	81	64
ENSG00000152234	1408.77	-1.36352	0.213562	1.63748e-10	3.56643e-09	TRUE	ATP5A1	protein_coding	-6.39198	656.632	589.424	2111.28	1504.01	1590.36	1295.83	665	576	2009	1552	1619	1346
ENSG00000225783	11.2612	4.5333	0.67941	1.68524e-10	3.66777e-09	TRUE	MIAT	lincRNA	6.38759	64.1821	74.7013	4.20364	1.93816	0	1.92545	65	73	4	2	0	2
ENSG00000204610	9.10852	6.55889	0.89668	1.69551e-10	3.68742e-09	TRUE	TRIM15	protein_coding	6.38666	67.1443	60.375	0	0	0	0	68	59	0	0	0	0
ENSG00000134363	215.054	-3.33685	0.525294	1.70404e-10	3.70327e-09	TRUE	FST	protein_coding	-6.38589	14.8112	17.3962	193.367	132.764	333.986	208.911	15	17	184	137	340	217
ENSG00000105341	206.687	-1.8048	0.282649	1.72093e-10	3.73726e-09	TRUE	DMAC2	protein_coding	-6.38438	59.245	80.8411	354.157	206.414	217.091	233.942	60	79	337	213	221	243
ENSG00000163840	409.501	1.61878	0.254337	1.74672e-10	3.7905e-09	TRUE	DTX3L	protein_coding	6.3821	1040.74	1017.17	319.477	263.59	382.119	343.693	1054	994	304	272	389	357
ENSG00000197442	40.3544	2.56359	0.401562	1.75112e-10	3.79729e-09	TRUE	MAP3K5	protein_coding	6.38172	104.666	127.913	21.0182	20.3507	14.7347	16.3663	106	125	20	21	15	17
ENSG00000150687	4060.55	-1.90448	0.29947	1.79959e-10	3.89954e-09	TRUE	PRSS23	protein_coding	-6.37754	1235.26	1262.76	5084.3	4781.44	5189.55	4383.29	1251	1234	4838	4934	5283	4553
ENSG00000214290	17.2377	2.99913	0.470346	1.82482e-10	3.95134e-09	TRUE	COLCA2	protein_coding	6.3754	78.9933	69.5848	5.25455	5.81448	6.87618	14.4409	80	68	5	6	7	15
ENSG00000144852	9.1688	6.55655	0.89797	1.83139e-10	3.9627e-09	TRUE	NR1I2	protein_coding	6.37485	72.0814	56.2818	0	0	0	0	73	55	0	0	0	0
ENSG00000213614	267.464	-1.63261	0.256373	1.84082e-10	3.98021e-09	TRUE	HEXA	protein_coding	-6.37407	84.9178	102.331	303.713	243.239	359.526	284.004	86	100	289	251	366	295
ENSG00000159189	9.05081	6.54783	0.897151	1.85301e-10	4.00366e-09	TRUE	C1QC	protein_coding	6.37305	61.2198	65.4916	0	0	0	0	62	64	0	0	0	0
ENSG00000073605	23.7464	3.46631	0.542929	1.87719e-10	4.05297e-09	TRUE	GSDMB	protein_coding	6.37107	112.565	109.494	0	5.81448	10.8054	15.4036	114	107	0	6	11	16
ENSG00000140285	9.13672	6.55005	0.898247	1.92796e-10	4.15933e-09	TRUE	FGF7	protein_coding	6.36697	56.2827	71.6314	0	0	0	0	57	70	0	0	0	0
ENSG00000113319	11.244	4.70432	0.700934	1.92925e-10	4.15933e-09	TRUE	RASGRF2	protein_coding	6.36687	68.1317	73.678	3.15273	0	2.94693	0.962725	69	72	3	0	3	1
ENSG00000158669	533.856	-1.42675	0.224305	1.95493e-10	4.21165e-09	TRUE	GPAT4	protein_coding	-6.36484	218.219	249.687	839.677	516.519	676.813	522.76	221	244	799	533	689	543
ENSG00000021645	10.1417	5.93872	0.804547	1.95854e-10	4.21637e-09	TRUE	NRXN3	protein_coding	6.36456	60.2324	61.3983	0	0.969079	0	0	61	60	0	1	0	0
ENSG00000133112	12714	1.22751	0.193239	1.97172e-10	4.24169e-09	TRUE	TPT1	protein_coding	6.36353	26999.9	26054.4	11791.2	9281.84	10212.1	13556.1	27344	25461	11220	9578	10396	14081
ENSG00000174437	1568.79	-1.4447	0.227752	1.9792e-10	4.25366e-09	TRUE	ATP2A2	protein_coding	-6.36295	517.406	553.608	1906.35	1486.57	1396.85	1149.49	524	541	1814	1534	1422	1194
ENSG00000160336	25.0329	2.5353	0.398799	1.98014e-10	4.25366e-09	TRUE	ZNF761	protein_coding	6.36287	73.0688	94.1441	6.30546	13.5671	15.717	17.3291	74	92	6	14	16	18
ENSG00000184785	9.0585	6.54242	0.897966	1.99067e-10	4.27321e-09	TRUE	SMIM10	protein_coding	6.36206	58.2576	68.5615	0	0	0	0	59	67	0	0	0	0
ENSG00000174600	8.5971	6.4562	0.893293	2.03968e-10	4.37526e-09	TRUE	CMKLR1	protein_coding	6.35832	69.1191	50.142	0	0	0	0	70	49	0	0	0	0
ENSG00000137710	1350.08	-1.7525	0.277092	2.15094e-10	4.6106e-09	TRUE	RDX	protein_coding	-6.35016	368.306	380.67	839.677	1724.96	1533.39	1116.76	373	372	799	1780	1561	1160
ENSG00000142676	2572.32	1.26079	0.198798	2.1607e-10	4.62818e-09	TRUE	RPL11	protein_coding	6.34946	5013.11	5187.14	2370.85	2156.2	2050.08	1845.54	5077	5069	2256	2225	2087	1917
ENSG00000070501	161.686	-1.50103	0.236487	2.17006e-10	4.6449e-09	TRUE	POLB	protein_coding	-6.3488	57.2701	57.3051	187.062	175.403	142.435	157.887	58	56	178	181	145	164
ENSG00000198794	76.8183	-2.71987	0.422596	2.1977e-10	4.70067e-09	TRUE	SCAMP5	protein_coding	-6.34685	15.7987	9.20975	155.535	76.5573	78.5849	67.3908	16	9	148	79	80	70
ENSG00000198482	10.5511	6.43699	0.867215	2.23076e-10	4.76796e-09	TRUE	ZNF808	protein_coding	6.34455	73.0688	73.678	0	0.969079	0	0	74	72	0	1	0	0
ENSG00000052795	123.899	1.91985	0.304031	2.30068e-10	4.91389e-09	TRUE	FNIP2	protein_coding	6.3398	401.878	333.598	75.6655	110.475	121.807	65.4653	407	326	72	114	124	68
ENSG00000215039	18.6565	3.34315	0.525635	2.3033e-10	4.91596e-09	TRUE	CD27-AS1	processed_transcript	6.33962	74.0562	96.1907	6.30546	7.75264	5.89387	7.7018	75	94	6	8	6	8
ENSG00000142408	240.055	-3.80159	0.605188	2.3109e-10	4.92865e-09	TRUE	CACNG8	protein_coding	-6.33911	10.8616	12.2797	64.1055	161.836	324.163	489.064	11	12	61	167	330	508
ENSG00000071073	74.3939	2.56565	0.406554	2.32554e-10	4.95632e-09	TRUE	MGAT4A	protein_coding	6.33814	271.539	270.153	12.6109	41.6704	56.9741	54.8753	275	264	12	43	58	57
ENSG00000129514	65.9952	-3.86981	0.535101	2.37603e-10	5.06032e-09	TRUE	FOXA1	protein_coding	-6.33483	2.96225	2.04661	49.3928	78.4954	58.9387	53.9126	3	2	47	81	60	56
ENSG00000166405	106.446	-2.962	0.463691	2.48044e-10	5.27891e-09	TRUE	RIC3	protein_coding	-6.3282	10.8616	15.3496	52.5455	98.8461	154.223	183.88	11	15	50	102	157	191
ENSG00000010295	23.7832	3.0787	0.48891	2.49582e-10	5.30784e-09	TRUE	IFFO1	protein_coding	6.32724	117.503	114.61	18.9164	9.69079	5.89387	12.5154	119	112	18	10	6	13
ENSG00000136235	105.163	3.63254	0.57646	2.51765e-10	5.35046e-09	TRUE	GPNMB	protein_coding	6.3259	573.689	555.655	15.7636	69.7737	29.4693	21.18	581	543	15	72	30	22
ENSG00000012174	286.514	-1.8083	0.286611	2.5403e-10	5.39475e-09	TRUE	MBTPS2	protein_coding	-6.32451	84.9178	72.6547	198.622	346.93	346.756	253.197	86	71	189	358	353	263
ENSG00000272510	11.598	3.74559	0.579898	2.54284e-10	5.3963e-09	TRUE	AL121992.3	antisense_RNA	6.32436	56.2827	55.2585	4.20364	2.90724	0.982311	4.81363	57	54	4	3	1	5
ENSG00000134533	228.684	-2.16809	0.341765	2.54979e-10	5.40718e-09	TRUE	RERG	protein_coding	-6.32394	70.1066	77.7712	242.76	261.651	383.101	511.207	71	76	231	270	390	531
ENSG00000136059	7.95361	6.33911	0.888499	2.566e-10	5.43769e-09	TRUE	VILL	protein_coding	6.32296	62.2072	47.0721	0	0	0	0	63	46	0	0	0	0
ENSG00000180354	65.3704	2.75197	0.438974	2.58792e-10	5.48024e-09	TRUE	MTURN	protein_coding	6.32165	287.338	299.829	13.6618	33.9178	43.2217	62.5771	291	293	13	35	44	65
ENSG00000115425	119.97	-2.57603	0.405667	2.6323e-10	5.57026e-09	TRUE	PECR	protein_coding	-6.31902	17.7735	12.2797	121.906	111.444	88.408	87.608	18	12	116	115	90	91
ENSG00000143458	111.984	2.00321	0.318502	2.64558e-10	5.59439e-09	TRUE	GABPB2	protein_coding	6.31824	324.86	376.576	48.3418	83.3408	85.4611	116.49	329	368	46	86	87	121
ENSG00000138756	84.599	1.502	0.238236	2.65468e-10	5.60966e-09	TRUE	BMP2K	protein_coding	6.31771	184.647	201.591	60.9528	79.4645	55.9917	71.2417	187	197	58	82	57	74
ENSG00000134539	8.33848	6.25106	0.889218	2.74163e-10	5.78929e-09	TRUE	KLRD1	protein_coding	6.31273	58.2576	53.2119	0	0	0	0	59	52	0	0	0	0
ENSG00000237187	131.143	-2.46458	0.38936	2.77428e-10	5.85409e-09	TRUE	NR2F1-AS1	antisense_RNA	-6.31089	24.6854	27.6292	152.382	92.0625	195.48	194.47	25	27	145	95	199	202
ENSG00000144677	183.078	1.47683	0.234453	2.78282e-10	5.86796e-09	TRUE	CTDSPL	protein_coding	6.31042	430.513	374.53	143.975	106.599	163.064	154.999	436	366	137	110	166	161
ENSG00000119699	11.0585	5.17939	0.735782	2.81208e-10	5.92545e-09	TRUE	TGFB3	protein_coding	6.3088	69.1191	64.4682	0	0	0	3.8509	70	63	0	0	0	4
ENSG00000136250	7.44914	6.25101	0.882999	2.84107e-10	5.98232e-09	TRUE	AOAH	protein_coding	6.30721	53.3205	48.0954	0	0	0	0	54	47	0	0	0	0
ENSG00000064995	281.59	1.0962	0.174139	2.91888e-10	6.14181e-09	TRUE	TAF11	protein_coding	6.30303	546.041	518.816	275.338	259.713	244.596	209.874	553	507	262	268	249	218
ENSG00000132485	875.61	2.53251	0.403296	2.96175e-10	6.22761e-09	TRUE	ZRANB2	protein_coding	6.30077	2952.37	3091.41	183.909	566.911	419.447	733.597	2990	3021	175	585	427	762
ENSG00000171681	217.144	1.51497	0.241006	2.98014e-10	6.26187e-09	TRUE	ATF7IP	protein_coding	6.29981	480.872	520.863	119.804	186.063	190.568	190.62	487	509	114	192	194	198
ENSG00000058085	59.8585	3.65953	0.579237	3.01589e-10	6.33252e-09	TRUE	LAMC2	protein_coding	6.29796	259.69	251.733	16.8146	20.3507	10.8054	13.4782	263	246	16	21	11	14
ENSG00000181991	169.454	-1.84692	0.293079	3.03589e-10	6.36777e-09	TRUE	MRPS11	protein_coding	-6.29693	64.1821	48.0954	287.949	184.125	198.427	168.477	65	47	274	190	202	175
ENSG00000067167	1496.75	-2.16961	0.345065	3.03695e-10	6.36777e-09	TRUE	TRAM1	protein_coding	-6.29688	431.501	441.045	1230.62	2249.23	2309.41	2514.64	437	431	1171	2321	2351	2612
ENSG00000170477	173.998	-5.50649	0.805055	3.0415e-10	6.37283e-09	TRUE	KRT4	protein_coding	-6.29665	0	0	348.902	99.8152	726.91	312.886	0	0	332	103	740	325
ENSG00000214293	18.1682	3.16079	0.499728	3.14073e-10	6.57611e-09	TRUE	APTR	lincRNA	6.29167	69.1191	70.6081	4.20364	7.75264	1.96462	12.5154	70	69	4	8	2	13
ENSG00000115221	16.7203	3.29165	0.521767	3.16663e-10	6.62568e-09	TRUE	ITGB6	protein_coding	6.29039	78.0059	78.7945	3.15273	9.69079	10.8054	2.88818	79	77	3	10	11	3
ENSG00000182240	191.886	1.36232	0.216974	3.17346e-10	6.63531e-09	TRUE	BACE2	protein_coding	6.29006	434.463	389.879	200.724	139.547	156.188	136.707	440	381	191	144	159	142
ENSG00000136111	122.913	2.20277	0.352014	3.25273e-10	6.79629e-09	TRUE	TBC1D4	protein_coding	6.28623	379.168	413.415	60.9528	88.1862	105.107	69.3162	384	404	58	91	107	72
ENSG00000158458	44.6189	-3.94477	0.550383	3.35593e-10	7.007e-09	TRUE	NRG2	protein_coding	-6.28137	1.97483	3.06992	73.5637	40.7013	65.8149	65.4653	2	3	70	42	67	68
ENSG00000110492	7.9483	6.26368	0.88945	3.35834e-10	7.00712e-09	TRUE	MDK	protein_coding	6.28126	53.3205	54.2352	0	0	0	0	54	53	0	0	0	0
ENSG00000122786	2136.8	1.93334	0.308862	3.40025e-10	7.0896e-09	TRUE	CALD1	protein_coding	6.27933	5925.49	6055.92	801.844	1877.11	1847.73	1491.26	6001	5918	763	1937	1881	1549
ENSG00000168309	12.9805	6.13559	0.776481	3.43842e-10	7.16419e-09	TRUE	FAM107A	protein_coding	6.2776	85.9052	85.9577	1.05091	0	0.982311	0	87	84	1	0	1	0
ENSG00000106780	174.411	-2.70455	0.430605	3.47226e-10	7.22962e-09	TRUE	MEGF9	protein_coding	-6.27608	28.6351	28.6526	72.5128	274.249	206.285	295.557	29	28	69	283	210	307
ENSG00000128011	47.6961	-3.43359	0.500135	3.49746e-10	7.27701e-09	TRUE	LRFN1	protein_coding	-6.27495	5.9245	1.02331	68.3091	39.7323	49.1156	52.9499	6	1	65	41	50	55
ENSG00000127948	340.032	-1.83894	0.29323	3.5508e-10	7.38285e-09	TRUE	POR	protein_coding	-6.27259	128.364	110.517	580.102	339.178	457.757	392.792	130	108	552	350	466	408
ENSG00000002746	37.9711	-3.10903	0.463155	3.55411e-10	7.38456e-09	TRUE	HECW1	protein_coding	-6.27245	5.9245	3.06992	47.2909	53.2994	42.2394	51.0244	6	3	45	55	43	53
ENSG00000188313	283.417	1.65524	0.264775	3.64325e-10	7.5645e-09	TRUE	PLSCR1	protein_coding	6.26859	728.713	678.452	192.316	266.497	172.887	238.756	738	663	183	275	176	248
ENSG00000089063	709.394	-1.33943	0.213952	3.67284e-10	7.62063e-09	TRUE	TMEM230	protein_coding	-6.26733	300.175	322.341	734.586	681.263	734.769	1042.63	304	315	699	703	748	1083
ENSG00000074319	368.707	-1.06415	0.169963	3.71733e-10	7.70488e-09	TRUE	TSG101	protein_coding	-6.26546	185.634	185.218	441.382	367.281	337.915	415.897	188	181	420	379	344	432
ENSG00000146070	10.9276	4.79796	0.718317	3.71862e-10	7.70488e-09	TRUE	PLA2G7	protein_coding	6.2654	56.2827	79.8178	3.15273	1.93816	0.982311	0	57	78	3	2	1	0
ENSG00000136960	8.11239	6.37336	0.895543	3.72276e-10	7.70811e-09	TRUE	ENPP2	protein_coding	6.26523	55.2953	57.3051	0	0	0	0	56	56	0	0	0	0
ENSG00000277534	82.2001	-3.00332	0.472351	3.90248e-10	8.07462e-09	TRUE	AC007996.1	sense_intronic	-6.25788	12.8364	8.18644	159.738	88.1862	70.7264	91.4589	13	8	152	91	72	95
ENSG00000149564	26.137	2.76859	0.443951	3.92295e-10	8.11134e-09	TRUE	ESAM	protein_coding	6.25706	112.565	102.331	9.45819	17.4434	11.7877	17.3291	114	100	9	18	12	18
ENSG00000197380	11.0442	5.52993	0.760631	4.02236e-10	8.31111e-09	TRUE	DACT3	protein_coding	6.25316	76.0311	65.4916	1.05091	0.969079	0.982311	0	77	64	1	1	1	0
ENSG00000163736	13.1707	5.30205	0.764085	4.04923e-10	8.36084e-09	TRUE	PPBP	protein_coding	6.25212	86.8926	76.7479	0	3.87632	0	0	88	75	0	4	0	0
ENSG00000170581	172.201	1.47071	0.235824	4.09824e-10	8.45617e-09	TRUE	STAT2	protein_coding	6.25024	405.828	386.809	142.924	101.753	173.869	143.446	411	378	136	105	177	149
ENSG00000171115	8.74049	6.4599	0.903276	4.18962e-10	8.63874e-09	TRUE	GIMAP8	protein_coding	6.24679	68.1317	54.2352	0	0	0	0	69	53	0	0	0	0
ENSG00000204604	10.1687	6.2625	0.86279	4.2089e-10	8.67249e-09	TRUE	ZNF468	protein_coding	6.24608	78.0059	61.3983	1.05091	0	0	0	79	60	1	0	0	0
ENSG00000177370	127.459	-2.04939	0.327734	4.29922e-10	8.85248e-09	TRUE	TIMM22	protein_coding	-6.24276	30.6099	37.8623	236.455	128.888	124.754	108.788	31	37	225	133	127	113
ENSG00000116661	139.186	-4.53378	0.651915	4.3602e-10	8.97184e-09	TRUE	FBXO2	protein_coding	-6.24056	2.96225	1.02331	72.5128	102.722	117.877	198.321	3	1	69	106	120	206
ENSG00000100290	10.5056	4.34983	0.667542	4.40442e-10	9.05657e-09	TRUE	BIK	protein_coding	6.23898	73.0688	46.0487	1.05091	3.87632	1.96462	0.962725	74	45	1	4	2	1
ENSG00000206195	61.6802	-4.25025	0.582764	4.59521e-10	9.44236e-09	TRUE	DUXAP8__ENSG00000206195	processed_transcript	-6.23234	0	4.09322	26.2727	91.0935	85.4611	87.608	0	4	25	94	87	91
ENSG00000106477	272.519	-1.18521	0.1903	4.68202e-10	9.60931e-09	TRUE	CEP41	protein_coding	-6.22941	130.339	139.17	356.258	304.291	326.127	251.271	132	136	339	314	332	261
ENSG00000240230	182.175	1.18377	0.190284	4.68291e-10	9.60931e-09	TRUE	COX19	protein_coding	6.22938	354.482	342.807	176.553	154.084	145.382	132.856	359	335	168	159	148	138
ENSG00000106034	8.60713	6.44081	0.903453	4.71965e-10	9.67804e-09	TRUE	CPED1	protein_coding	6.22815	63.1946	57.3051	0	0	0	0	64	56	0	0	0	0
ENSG00000170004	760.989	-1.60733	0.258217	4.77009e-10	9.77475e-09	TRUE	CHD3	protein_coding	-6.22649	326.835	313.131	1137.08	742.315	1125.73	982.942	331	306	1082	766	1146	1021
ENSG00000164741	31.3905	3.55008	0.57168	4.81706e-10	9.86421e-09	TRUE	DLC1	protein_coding	6.22495	169.836	168.845	8.40728	17.4434	11.7877	6.73908	172	165	8	18	12	7
ENSG00000125247	86.2326	1.32065	0.212508	4.85842e-10	9.94207e-09	TRUE	TMTC4	protein_coding	6.22361	182.672	167.822	71.4619	64.9283	68.7618	72.2044	185	164	68	67	70	75
ENSG00000166348	31.3569	2.2491	0.36216	4.89558e-10	1.00112e-08	TRUE	USP54	protein_coding	6.22242	90.8423	98.2373	10.5091	25.1961	22.5932	16.3663	92	96	10	26	23	17
ENSG00000111321	1000.61	-1.50744	0.242465	4.92916e-10	1.0073e-08	TRUE	LTBR	protein_coding	-6.22134	440.388	426.718	1585.82	855.697	1286.83	1295.83	446	417	1509	883	1310	1346
ENSG00000163607	197.499	-1.32501	0.212898	4.99914e-10	1.0209e-08	TRUE	GTPBP8	protein_coding	-6.21913	82.943	110.517	224.895	259.713	256.383	239.719	84	108	214	268	261	249
ENSG00000116679	800.326	1.13473	0.182755	5.00461e-10	1.02132e-08	TRUE	IVNS1ABP	protein_coding	6.21896	1643.06	1501.19	719.873	736.5	816.301	567.045	1664	1467	685	760	831	589
ENSG00000186297	179.554	-5.60513	0.691057	5.07935e-10	1.03586e-08	TRUE	GABRA5	protein_coding	-6.21663	0	0	242.76	193.816	126.718	79.9062	0	0	231	200	129	83
ENSG00000183779	178.352	1.37083	0.221141	5.11091e-10	1.04158e-08	TRUE	ZNF703	protein_coding	6.21566	430.513	393.973	191.266	161.836	149.311	126.117	436	385	182	167	152	131
ENSG00000163931	8849.45	-1.66783	0.268953	5.20857e-10	1.06076e-08	TRUE	TKT	protein_coding	-6.21269	3453.98	3159.97	15921.3	8788.58	10147.3	8295.8	3498	3088	15150	9069	10330	8617
ENSG00000170786	14.7025	3.89415	0.614369	5.33796e-10	1.08637e-08	TRUE	SDR16C5	protein_coding	6.20883	75.0436	55.2585	3.15273	3.87632	0.982311	4.81363	76	54	3	4	1	5
ENSG00000164366	258.731	-1.80201	0.290219	5.36835e-10	1.09181e-08	TRUE	CCDC127	protein_coding	-6.20794	85.9052	100.284	446.637	246.146	331.039	318.662	87	98	425	254	337	331
ENSG00000142197	84.1123	1.91108	0.308741	5.43906e-10	1.10543e-08	TRUE	DOPEY2	protein_coding	6.20588	230.068	217.964	47.2909	58.1448	69.7441	53.9126	233	213	45	60	71	56
ENSG00000197321	230.193	1.88763	0.304832	5.50435e-10	1.11794e-08	TRUE	SVIL	protein_coding	6.20401	585.538	568.958	116.651	96.9079	159.134	228.166	593	556	111	100	162	237
ENSG00000177181	42.5558	-3.51703	0.519745	5.59519e-10	1.13562e-08	TRUE	RIMKLA	protein_coding	-6.20143	3.94967	3.06992	66.2073	35.8559	70.7264	51.9872	4	3	63	37	72	54
ENSG00000123689	13.9165	4.93068	0.74661	5.73923e-10	1.16406e-08	TRUE	G0S2	protein_coding	6.19743	81.9556	84.9344	3.15273	1.93816	0	0.962725	83	83	3	2	0	1
ENSG00000172348	9.17133	6.18049	0.858616	5.81066e-10	1.17774e-08	TRUE	RCAN2	protein_coding	6.19548	66.1569	59.3517	0	0	0.982311	0	67	58	0	0	1	0
ENSG00000127954	6.65709	5.9367	0.874544	5.8685e-10	1.18866e-08	TRUE	STEAP4	protein_coding	6.19392	40.4841	45.0254	0	0	0	0	41	44	0	0	0	0
ENSG00000079462	212.9	-1.97344	0.318675	5.88279e-10	1.19074e-08	TRUE	PAFAH1B3	protein_coding	-6.19354	68.1317	61.3983	434.026	195.754	222.002	214.688	69	60	413	202	226	223
ENSG00000153487	120.153	2.06801	0.33461	5.88703e-10	1.19079e-08	TRUE	ING1	protein_coding	6.19343	324.86	330.528	98.7855	74.6191	66.7972	57.7635	329	323	94	77	68	60
ENSG00000205089	8.79133	4.97268	0.718151	5.91963e-10	1.19658e-08	TRUE	CCNI2	protein_coding	6.19256	49.3708	56.2818	1.05091	0.969079	0	1.92545	50	55	1	1	0	2
ENSG00000009765	9.45355	4.78559	0.712036	5.99146e-10	1.21028e-08	TRUE	IYD	protein_coding	6.19066	54.3079	59.3517	1.05091	0	1.96462	1.92545	55	58	1	0	2	2
ENSG00000056998	134.033	-2.44452	0.394049	5.99648e-10	1.21047e-08	TRUE	GYG2	protein_coding	-6.19052	18.7609	35.8157	220.691	105.63	178.781	148.26	19	35	210	109	182	154
ENSG00000129559	1656.54	-1.50127	0.24302	6.08808e-10	1.22781e-08	TRUE	NEDD8	protein_coding	-6.18813	685.267	637.519	2720.8	1630.96	1733.78	1553.84	694	623	2589	1683	1765	1614
ENSG00000102547	18.9023	2.99773	0.484113	6.09427e-10	1.22781e-08	TRUE	CAB39L	protein_coding	6.18797	83.9304	70.6081	5.25455	8.72171	5.89387	13.4782	85	69	5	9	6	14
ENSG00000104537	92.3537	-2.54442	0.407383	6.09477e-10	1.22781e-08	TRUE	ANXA13	protein_coding	-6.18796	25.6728	16.3729	78.8182	160.867	170.922	129.968	26	16	75	166	174	135
ENSG00000163110	6258.12	-2.16933	0.35359	6.15571e-10	1.23925e-08	TRUE	PDLIM5	protein_coding	-6.18639	1210.57	1176.8	3822.16	6301.92	7055.94	5837	1226	1150	3637	6503	7183	6063
ENSG00000126803	1080.91	-2.45979	0.40181	6.18083e-10	1.24347e-08	TRUE	HSPA2	protein_coding	-6.18575	151.075	152.473	739.84	851.821	848.717	1273.69	153	149	704	879	864	1323
ENSG00000152348	163.432	-1.41924	0.229478	6.21217e-10	1.24893e-08	TRUE	ATG10	protein_coding	-6.18495	70.1066	59.3517	150.28	164.743	203.338	186.769	71	58	143	170	207	194
ENSG00000161551	8.46607	6.40728	0.905284	6.25246e-10	1.25618e-08	TRUE	ZNF577	protein_coding	6.18393	61.2198	57.3051	0	0	0	0	62	56	0	0	0	0
ENSG00000266200	11.7954	4.40047	0.681674	6.32587e-10	1.27008e-08	TRUE	PNLIPRP2	polymorphic_pseudogene	6.18209	73.0688	57.3051	1.05091	5.81448	0.982311	0	74	56	1	6	1	0
ENSG00000155115	334.862	-1.67995	0.272231	6.40521e-10	1.28514e-08	TRUE	GTF3C6	protein_coding	-6.18012	110.591	118.703	450.84	453.529	333.986	274.377	112	116	429	468	340	285
ENSG00000085491	214.358	1.69419	0.274575	6.48197e-10	1.29966e-08	TRUE	SLC25A24	protein_coding	6.17824	460.136	492.21	97.7346	198.661	146.364	129.968	466	481	93	205	149	135
ENSG00000167280	90.1485	1.81569	0.295168	6.50605e-10	1.30362e-08	TRUE	ENGASE	protein_coding	6.17766	264.628	258.896	67.2582	46.5158	92.3373	80.8689	268	253	64	48	94	84
ENSG00000029639	85.3622	1.49553	0.242546	6.53709e-10	1.30896e-08	TRUE	TFB1M	protein_coding	6.1769	174.773	198.521	55.6982	71.7119	70.7264	61.6144	177	194	53	74	72	64
ENSG00000138303	208.062	-1.49762	0.242912	6.61849e-10	1.32437e-08	TRUE	ASCC1	protein_coding	-6.17495	61.2198	76.7479	236.455	222.888	185.657	152.111	62	75	225	230	189	158
ENSG00000134874	195.809	-2.03026	0.329605	6.68153e-10	1.33608e-08	TRUE	DZIP1	protein_coding	-6.17345	42.4589	42.9788	127.16	235.486	173.869	203.135	43	42	121	243	177	211
ENSG00000165102	495.3	-1.3453	0.218266	6.81436e-10	1.36173e-08	TRUE	HGSNAT	protein_coding	-6.17034	220.194	206.708	529.658	438.993	634.573	597.852	223	202	504	453	646	621
ENSG00000277586	155.735	-5.11599	0.622076	6.8638e-10	1.37069e-08	TRUE	NEFL	protein_coding	-6.1692	0.987416	1.02331	177.604	171.527	115.913	46.2108	1	1	169	177	118	48
ENSG00000183486	9.5276	6.23069	0.868376	6.87539e-10	1.37208e-08	TRUE	MX2	protein_coding	6.16893	75.0436	56.2818	0	0	0	0.962725	76	55	0	0	0	1
ENSG00000130005	44.5777	-3.76028	0.551667	7.0354e-10	1.40308e-08	TRUE	GAMT	protein_coding	-6.16529	1.97483	4.09322	110.346	48.454	50.0979	40.4345	2	4	105	50	51	42
ENSG00000269989	9.03919	6.04828	0.847991	7.10875e-10	1.41676e-08	TRUE	AC036176.3	sense_intronic	6.16365	52.3331	68.5615	0	0.969079	0	0	53	67	0	1	0	0
ENSG00000100100	39.8687	3.26417	0.529647	7.15467e-10	1.42496e-08	TRUE	PIK3IP1	protein_coding	6.16263	174.773	168.845	15.7636	17.4434	13.7524	11.5527	177	165	15	18	14	12
ENSG00000197375	208.981	-1.57303	0.255342	7.22137e-10	1.43728e-08	TRUE	SLC22A5	protein_coding	-6.16116	73.0688	88.0043	257.473	191.878	295.676	235.868	74	86	245	198	301	245
ENSG00000162543	11.4803	6.15736	0.797181	7.43358e-10	1.47853e-08	TRUE	UBXN10	protein_coding	6.15657	78.0059	78.7945	1.05091	0	0.982311	0	79	77	1	0	1	0
ENSG00000100055	10.4592	5.61155	0.786453	7.4731e-10	1.4854e-08	TRUE	CYTH4	protein_coding	6.15573	77.0185	64.4682	2.10182	0.969079	0	0	78	63	2	1	0	0
ENSG00000274080	32.7052	3.2166	0.524291	7.49874e-10	1.4895e-08	TRUE	AC005089.1	sense_intronic	6.15519	131.326	163.729	6.30546	5.81448	18.6639	21.18	133	160	6	6	19	22
ENSG00000143314	890.116	-2.13657	0.348257	7.55417e-10	1.49951e-08	TRUE	MRPL24	protein_coding	-6.15402	246.854	231.267	1908.45	949.698	951.86	653.69	250	226	1816	980	969	679
ENSG00000132950	49.7384	2.33022	0.379476	7.84968e-10	1.55713e-08	TRUE	ZMYM5	protein_coding	6.14794	128.364	154.519	11.56	30.0415	20.6285	42.3599	130	151	11	31	21	44
ENSG00000116473	240.374	1.42172	0.23178	7.92805e-10	1.57163e-08	TRUE	RAP1A	protein_coding	6.14636	547.029	509.606	130.313	222.888	203.338	218.539	554	498	124	230	207	227
ENSG00000235859	47.8754	2.98229	0.486397	7.97056e-10	1.57901e-08	TRUE	AC006978.1	processed_pseudogene	6.14551	202.42	186.242	4.20364	19.3816	33.3986	26.9563	205	182	4	20	34	28
ENSG00000124813	9.08822	5.06621	0.740267	8.0626e-10	1.59618e-08	TRUE	RUNX2	protein_coding	6.14369	58.2576	57.3051	1.05091	0.969079	0.982311	0.962725	59	56	1	1	1	1
ENSG00000102710	158.635	1.57097	0.256322	8.20822e-10	1.62393e-08	TRUE	SUPT20H	protein_coding	6.14085	333.747	380.67	74.6146	127.918	126.718	140.558	338	372	71	132	129	146
ENSG00000213465	434.336	-1.87735	0.306463	8.31729e-10	1.64442e-08	TRUE	ARL2	protein_coding	-6.13875	146.138	119.727	794.488	310.105	465.616	465.959	148	117	756	320	474	484
ENSG00000198915	88.4495	-2.39297	0.386851	8.33145e-10	1.64612e-08	TRUE	RASGEF1A	protein_coding	-6.13848	15.7987	15.3496	112.447	81.4027	93.3196	75.0926	16	15	107	84	95	78
ENSG00000048828	1685.2	0.831629	0.135578	8.35085e-10	1.64886e-08	FALSE	FAM120A	protein_coding	6.13811	2614.68	2813.07	1381.95	1562.16	1488.2	1646.26	2648	2749	1315	1612	1515	1710
ENSG00000024422	256.829	-2.15211	0.350699	8.36453e-10	1.65047e-08	TRUE	EHD2	protein_coding	-6.13785	71.094	74.7013	425.618	212.228	389.978	348.506	72	73	405	219	397	362
ENSG00000178974	83.8917	1.53367	0.250538	8.46528e-10	1.66925e-08	TRUE	FBXO34	protein_coding	6.13595	195.508	193.405	46.24	70.7428	66.7972	78.9435	198	189	44	73	68	82
ENSG00000130762	26.549	2.20636	0.360521	8.48208e-10	1.67145e-08	TRUE	ARHGEF16	protein_coding	6.13563	85.9052	78.7945	18.9164	15.5053	12.77	20.2172	87	77	18	16	13	21
ENSG00000135503	177.928	1.65593	0.270543	8.53427e-10	1.68062e-08	TRUE	ACVR1B	protein_coding	6.13466	406.816	441.045	100.887	101.753	123.771	197.359	412	431	96	105	126	205
ENSG00000102409	31.3783	2.80012	0.457098	8.56671e-10	1.68551e-08	TRUE	BEX4	protein_coding	6.13405	127.377	101.307	7.35637	14.5362	16.6993	19.2545	129	99	7	15	17	20
ENSG00000182378	189.875	-1.89782	0.309118	8.57038e-10	1.68551e-08	TRUE	PLCXD1	protein_coding	-6.13399	63.1946	63.4449	328.935	158.929	263.259	232.017	64	62	313	164	268	241
ENSG00000205531	987.294	-1.11522	0.182097	8.78749e-10	1.72707e-08	TRUE	NAP1L4	protein_coding	-6.13001	479.884	515.746	1301.03	1126.07	1010.8	911.701	486	504	1238	1162	1029	947
ENSG00000165424	72.3374	2.03111	0.332438	8.81123e-10	1.73059e-08	TRUE	ZCCHC24	protein_coding	6.12958	203.408	206.708	51.4946	41.6704	44.204	53.9126	206	202	49	43	45	56
ENSG00000165359	19.4193	3.1951	0.520961	8.91371e-10	1.74956e-08	TRUE	INTS6L	protein_coding	6.12774	79.9807	93.1208	4.20364	14.5362	3.92925	8.66453	81	91	4	15	4	9
ENSG00000142484	8.84808	6.10398	0.860331	9.25336e-10	1.81504e-08	TRUE	TM4SF5	protein_coding	6.12178	56.2827	64.4682	1.05091	0	0	0	57	63	1	0	0	0
ENSG00000198171	481.552	-1.51805	0.248182	9.36013e-10	1.83477e-08	TRUE	DDRGK1	protein_coding	-6.11996	213.282	196.475	785.029	506.829	500.979	602.666	216	192	747	523	510	626
ENSG00000065325	44.8365	-3.17883	0.492347	9.45263e-10	1.85168e-08	TRUE	GLP2R	protein_coding	-6.11839	3.94967	6.13983	58.8509	51.3612	44.204	77.9807	4	6	56	53	45	81
ENSG00000159674	212.962	3.11003	0.510416	9.51217e-10	1.86212e-08	TRUE	SPON2	protein_coding	6.11739	956.806	950.651	80.92	144.393	86.4434	53.9126	969	929	77	149	88	56
ENSG00000105404	229.394	-1.74523	0.285675	9.64019e-10	1.88594e-08	TRUE	RABAC1	protein_coding	-6.11526	75.0436	73.678	295.306	192.847	269.153	274.377	76	72	281	199	274	285
ENSG00000147224	375.461	-1.47005	0.240847	9.87717e-10	1.93104e-08	TRUE	PRPS1	protein_coding	-6.11138	152.062	145.309	562.237	414.766	353.632	350.432	154	142	535	428	360	364
ENSG00000204540	19.9727	2.41424	0.39581	9.92471e-10	1.93906e-08	TRUE	PSORS1C1	protein_coding	6.11062	77.0185	62.4216	12.6109	9.69079	12.77	13.4782	78	61	12	10	13	14
ENSG00000166402	48.5453	-2.94438	0.462393	9.97026e-10	1.94668e-08	TRUE	TUB	protein_coding	-6.10989	6.91191	5.11653	57.8	47.4849	56.9741	64.5026	7	5	55	49	58	67
ENSG00000153574	190.303	1.75933	0.288687	9.99343e-10	1.94993e-08	TRUE	RPIA	protein_coding	6.10952	499.633	466.627	184.96	157.96	129.665	80.8689	506	456	176	163	132	84
ENSG00000165416	560.205	1.31707	0.215976	1.00188e-09	1.95359e-08	TRUE	SUGT1	protein_coding	6.10911	1194.77	1151.22	315.273	514.581	525.537	501.58	1210	1125	300	531	535	521
ENSG00000150054	11.1676	4.2782	0.671179	1.01778e-09	1.9833e-08	TRUE	MPP7	protein_coding	6.1066	64.1821	53.2119	1.05091	3.87632	1.96462	0.962725	65	52	1	4	2	1
ENSG00000127152	65.7879	2.79623	0.460962	1.04053e-09	2.02632e-08	TRUE	BCL11B	protein_coding	6.10307	250.804	277.316	16.8146	56.2066	32.4163	26.9563	254	271	16	58	33	28
ENSG00000173482	273.783	-1.99859	0.328241	1.05712e-09	2.05728e-08	TRUE	PTPRM	protein_coding	-6.10054	72.0814	69.5848	158.687	269.404	314.34	449.593	73	68	151	278	320	467
ENSG00000166710	7095.44	1.70314	0.280241	1.06263e-09	2.06665e-08	TRUE	B2M	protein_coding	6.09971	18684.9	19087.7	5516.22	5300.86	7108.99	4562.35	18923	18653	5249	5470	7237	4739
ENSG00000160183	21.3203	3.66449	0.597599	1.08312e-09	2.10513e-08	TRUE	TMPRSS3	protein_coding	6.09665	103.679	105.4	5.25455	3.87632	11.7877	3.8509	105	103	5	4	12	4
ENSG00000168876	182.71	1.70293	0.280423	1.11217e-09	2.16018e-08	TRUE	ANKRD49	protein_coding	6.09242	464.086	483	90.3782	157.96	143.417	172.328	470	472	86	163	146	179
ENSG00000103222	138.749	-2.05052	0.336698	1.12751e-09	2.18855e-08	TRUE	ABCC1	protein_coding	-6.09023	34.5596	29.6759	129.262	154.084	126.718	155.961	35	29	123	159	129	162
ENSG00000184384	62.4656	2.1212	0.350199	1.13176e-09	2.19537e-08	TRUE	MAML2	protein_coding	6.08962	179.71	235.36	24.1709	67.8356	44.204	43.3226	182	230	23	70	45	45
ENSG00000145506	24.3036	2.73955	0.451432	1.14968e-09	2.22858e-08	TRUE	NKD2	protein_coding	6.08711	94.792	100.284	22.0691	7.75264	11.7877	10.59	96	98	21	8	12	11
ENSG00000175906	132.27	-1.98353	0.325359	1.15038e-09	2.22858e-08	TRUE	ARL4D	protein_coding	-6.08701	41.4715	35.8157	209.131	141.486	145.382	147.297	42	35	199	146	148	153
ENSG00000140395	364.412	-1.56692	0.257979	1.16884e-09	2.26287e-08	TRUE	WDR61	protein_coding	-6.08446	137.251	122.797	510.742	420.58	378.19	270.526	139	120	486	434	385	281
ENSG00000123364	62.9828	-5.71373	0.662618	1.18666e-09	2.29588e-08	TRUE	HOXC13	protein_coding	-6.08204	0	0	97.7346	75.5882	101.178	103.012	0	0	93	78	103	107
ENSG00000100307	62.6186	1.93673	0.319914	1.19082e-09	2.30243e-08	TRUE	CBX7	protein_coding	6.08147	184.647	196.475	37.8327	46.5158	52.0625	53.9126	187	192	36	48	53	56
ENSG00000119986	166.481	-2.43203	0.400271	1.20364e-09	2.3257e-08	TRUE	AVPI1	protein_coding	-6.07976	36.5344	28.6526	282.695	195.754	173.869	126.117	37	28	269	202	177	131
ENSG00000144366	449.739	-2.40287	0.397252	1.20741e-09	2.33148e-08	TRUE	GULP1	protein_coding	-6.07926	84.9178	82.8877	186.011	764.604	520.625	479.437	86	81	177	789	530	498
ENSG00000143036	21.3768	2.45906	0.404513	1.25786e-09	2.42732e-08	TRUE	SLC44A3	protein_coding	6.07269	66.1569	60.375	8.40728	7.75264	14.7347	11.5527	67	59	8	8	15	12
ENSG00000115295	461.266	-2.12315	0.350489	1.25965e-09	2.42921e-08	TRUE	CLIP4	protein_coding	-6.07246	143.175	99.2606	279.542	636.685	602.157	725.895	145	97	266	657	613	754
ENSG00000163531	12.7171	3.25671	0.528434	1.26743e-09	2.44263e-08	TRUE	NFASC	protein_coding	6.07147	49.3708	41.9555	5.25455	2.90724	3.92925	3.8509	50	41	5	3	4	4
ENSG00000243766	10.9775	6.08147	0.800891	1.28017e-09	2.46424e-08	TRUE	HOTTIP	antisense_RNA	6.06987	74.0562	75.7246	1.05091	0	0	0.962725	75	74	1	0	0	1
ENSG00000173113	2526.61	-1.69992	0.280645	1.28029e-09	2.46424e-08	TRUE	TRMT112	protein_coding	-6.06985	924.222	897.439	4663.94	2540.93	2534.36	2453.99	936	877	4438	2622	2580	2549
ENSG00000223784	79.3885	-5.69759	0.695726	1.28495e-09	2.47161e-08	TRUE	LINP1	lincRNA	-6.06927	0	0	208.08	122.104	102.16	45.2481	0	0	198	126	104	47
ENSG00000198954	356.163	-1.16171	0.191879	1.35324e-09	2.60127e-08	TRUE	KIF1BP	protein_coding	-6.06095	159.961	167.822	382.531	414.766	375.243	309.035	162	164	364	428	382	321
ENSG00000105609	8.10829	6.31464	0.910637	1.36464e-09	2.62149e-08	TRUE	LILRB5	protein_coding	6.0596	58.2576	55.2585	0	0	0	0	59	54	0	0	0	0
ENSG00000078018	127.184	-2.6331	0.43256	1.36906e-09	2.6283e-08	TRUE	MAP2	protein_coding	-6.05908	22.7106	28.6526	64.1055	194.785	263.259	194.47	23	28	61	201	268	202
ENSG00000091583	174.323	-6.54432	0.651467	1.37878e-09	2.64525e-08	TRUE	APOH	protein_coding	-6.05794	0	1.02331	183.909	168.62	387.031	488.102	0	1	175	174	394	507
ENSG00000102524	68.4261	3.49177	0.579952	1.38379e-09	2.65315e-08	TRUE	TNFSF13B	protein_coding	6.05735	399.904	352.017	3.15273	10.6599	39.2925	47.1735	405	344	3	11	40	49
ENSG00000247556	1214.77	-1.64253	0.271763	1.3993e-09	2.68116e-08	TRUE	OIP5-AS1	processed_transcript	-6.05556	441.375	438.998	892.222	1189.06	1636.53	1929.3	447	429	849	1227	1666	2004
ENSG00000172687	8.69719	6.07409	0.865961	1.40977e-09	2.6995e-08	TRUE	ZNF738	protein_coding	6.05436	51.3456	67.5382	0	0.969079	0	0	52	66	0	1	0	0
ENSG00000140961	61.9395	-3.19546	0.511417	1.44196e-09	2.75936e-08	TRUE	OSGIN1	protein_coding	-6.05072	7.89933	5.11653	117.702	73.65	72.691	47.1735	8	5	112	76	74	49
ENSG00000111700	114.191	-2.60191	0.428012	1.46629e-09	2.80411e-08	TRUE	SLCO1B3	protein_coding	-6.04803	14.8112	23.536	52.5455	141.486	145.382	186.769	15	23	50	146	148	194
ENSG00000173599	49.8299	-2.71166	0.437636	1.48425e-09	2.83665e-08	TRUE	PC	protein_coding	-6.04607	10.8616	7.16314	87.2255	39.7323	64.8325	80.8689	11	7	83	41	66	84
ENSG00000267041	15.8273	3.78083	0.615097	1.51168e-09	2.88721e-08	TRUE	ZNF850	protein_coding	6.04311	78.9933	59.3517	0	7.75264	4.91156	1.92545	80	58	0	8	5	2
ENSG00000069248	276.686	0.92977	0.15411	1.5471e-09	2.95297e-08	FALSE	NUP133	protein_coding	6.03938	447.3	507.56	243.811	260.682	242.631	250.309	453	496	232	269	247	260
ENSG00000130707	51.6828	3.48985	0.575568	1.56948e-09	2.99378e-08	TRUE	ASS1	protein_coding	6.03706	180.697	213.871	12.6109	15.5053	10.8054	15.4036	183	209	12	16	11	16
ENSG00000078699	108.271	1.6443	0.273004	1.58171e-09	3.01518e-08	TRUE	CBFA2T2	protein_coding	6.03581	259.69	250.71	65.1564	64.9283	108.054	79.9062	263	245	62	67	110	83
ENSG00000183036	9.80434	5.48779	0.786319	1.59494e-09	3.03817e-08	TRUE	PCP4	protein_coding	6.03446	76.0311	55.2585	2.10182	0.969079	0	0	77	54	2	1	0	0
ENSG00000135631	317.911	-1.93079	0.320071	1.59582e-09	3.03817e-08	TRUE	RAB11FIP5	protein_coding	-6.03437	100.716	110.517	649.462	332.394	392.925	308.072	102	108	618	343	400	320
ENSG00000131831	11.9562	5.07951	0.761463	1.59904e-09	3.04237e-08	TRUE	RAI2	protein_coding	6.03405	77.0185	63.4449	0	1.93816	1.96462	0	78	62	0	2	2	0
ENSG00000185896	1043.56	1.31958	0.219241	1.63164e-09	3.10241e-08	TRUE	LAMP1	protein_coding	6.03079	2336.23	2153.03	1158.1	741.346	898.815	749	2366	2104	1102	765	915	778
ENSG00000133318	810.506	-1.11725	0.185464	1.64407e-09	3.12406e-08	TRUE	RTN3	protein_coding	-6.02956	423.602	391.926	988.906	721.964	882.116	976.203	429	383	941	745	898	1014
ENSG00000146802	137.385	2.24203	0.373097	1.65734e-09	3.14726e-08	TRUE	TMEM168	protein_coding	6.02826	394.967	437.975	29.4255	86.2481	91.355	121.303	400	428	28	89	93	126
ENSG00000125398	257.963	1.51658	0.252471	1.67924e-09	3.18682e-08	TRUE	SOX9	protein_coding	6.02614	502.595	706.081	175.502	205.445	207.268	237.793	509	690	167	212	211	247
ENSG00000180592	42.4501	-3.01874	0.47148	1.76285e-09	3.34336e-08	TRUE	SKIDA1	protein_coding	-6.01828	4.93708	4.09322	53.5964	45.5467	46.1686	40.4345	5	4	51	47	47	42
ENSG00000198535	9.58842	4.61191	0.720265	1.7903e-09	3.39325e-08	TRUE	C2CD4A	protein_coding	6.01577	64.1821	53.2119	1.05091	1.93816	2.94693	0	65	52	1	2	3	0
ENSG00000128710	9.19875	4.72487	0.726055	1.83181e-09	3.46972e-08	TRUE	HOXD10	protein_coding	6.01206	66.1569	45.0254	1.05091	1.93816	0.982311	0.962725	67	44	1	2	1	1
ENSG00000142252	116.257	-2.04677	0.339843	1.84531e-09	3.49308e-08	TRUE	GEMIN7	protein_coding	-6.01087	29.6225	33.7691	216.487	119.197	123.771	96.2725	30	33	206	123	126	100
ENSG00000005206	131.171	1.56922	0.262025	1.85987e-09	3.5184e-08	TRUE	SPPL2B	protein_coding	6.0096	372.256	298.805	118.753	95.9389	132.612	94.3471	377	292	113	99	135	98
ENSG00000067646	7.96723	6.27705	0.912771	1.86107e-09	3.51844e-08	TRUE	ZFY	protein_coding	6.00949	56.2827	55.2585	0	0	0	0	57	54	0	0	0	0
ENSG00000139405	138.254	-1.94355	0.322944	1.86322e-09	3.52026e-08	TRUE	RITA1	protein_coding	-6.0093	35.547	52.1886	271.135	144.393	149.311	142.483	36	51	258	149	152	148
ENSG00000146521	7.97492	6.27671	0.912935	1.87885e-09	3.54529e-08	TRUE	LINC01558	lincRNA	6.00795	53.3205	58.3284	0	0	0	0	54	57	0	0	0	0
ENSG00000198429	7.97492	6.27671	0.912935	1.87885e-09	3.54529e-08	TRUE	ZNF69	protein_coding	6.00795	53.3205	58.3284	0	0	0	0	54	57	0	0	0	0
ENSG00000160209	1764.03	-1.41732	0.236401	1.89659e-09	3.57651e-08	TRUE	PDXK	protein_coding	-6.00642	753.399	701.988	2777.55	1898.43	1792.72	1446.01	763	686	2643	1959	1825	1502
ENSG00000103942	37.5132	-3.35799	0.513219	1.90491e-09	3.58992e-08	TRUE	HOMER2	protein_coding	-6.00572	3.94967	3.06992	42.0364	33.9178	51.0802	69.3162	4	3	40	35	52	72
ENSG00000260244	7.37807	6.17824	0.906837	1.91421e-09	3.60517e-08	TRUE	AC104083.1	sense_overlapping	6.00492	55.2953	47.0721	0	0	0	0	56	46	0	0	0	0
ENSG00000121073	398.404	-1.22319	0.203989	1.9514e-09	3.6729e-08	TRUE	SLC35B1	protein_coding	-6.0018	185.634	185.218	527.557	411.859	459.722	353.32	188	181	502	425	468	367
ENSG00000142677	28.8332	3.01005	0.502918	1.96079e-09	3.68825e-08	TRUE	IL22RA1	protein_coding	6.00102	133.301	113.587	22.0691	16.4743	3.92925	9.62725	135	111	21	17	4	10
ENSG00000140443	756.441	-1.35283	0.225778	1.96453e-09	3.69295e-08	TRUE	IGF1R	protein_coding	-6.00071	317.948	322.341	752.451	720.026	810.407	1038.78	322	315	716	743	825	1079
ENSG00000162819	720.31	1.25692	0.209734	1.97189e-09	3.70444e-08	TRUE	BROX	protein_coding	6.00011	1391.27	1390.67	391.989	677.387	588.404	642.138	1409	1359	373	699	599	667
ENSG00000204634	70.098	-2.8905	0.468887	2.00422e-09	3.76282e-08	TRUE	TBC1D8	protein_coding	-5.99746	6.91191	7.16314	34.68	71.7119	58.9387	92.4216	7	7	33	74	60	96
ENSG00000186625	87.4282	1.56555	0.261512	2.04147e-09	3.83032e-08	TRUE	KATNA1	protein_coding	5.99447	187.609	187.265	69.36	79.4645	51.0802	48.1363	190	183	66	82	52	50
ENSG00000161671	773.906	-1.63258	0.272628	2.05255e-09	3.84869e-08	TRUE	EMC10	protein_coding	-5.99359	314.986	306.992	1448.15	767.511	1029.46	714.342	319	300	1378	792	1048	742
ENSG00000105656	71.2747	1.76987	0.296175	2.07759e-09	3.8932e-08	TRUE	ELL	protein_coding	5.99162	185.634	179.078	72.5128	48.454	39.2925	47.1735	188	175	69	50	40	49
ENSG00000104369	10.39	4.71854	0.729143	2.08296e-09	3.89859e-08	TRUE	JPH1	protein_coding	5.9912	56.2827	61.3983	2.10182	2.90724	0	0	57	60	2	3	0	0
ENSG00000159314	40.209	1.9955	0.334231	2.08309e-09	3.89859e-08	TRUE	ARHGAP27	protein_coding	5.99119	113.553	120.75	32.5782	30.0415	28.487	21.18	115	118	31	31	29	22
ENSG00000106415	112.905	2.62278	0.439482	2.13489e-09	3.99303e-08	TRUE	GLCCI1	protein_coding	5.9872	409.778	385.786	16.8146	61.052	70.7264	81.8316	415	377	16	63	72	85
ENSG00000170323	8.6132	6.06704	0.874823	2.1879e-09	4.08961e-08	TRUE	FABP4	protein_coding	5.9832	60.2324	58.3284	1.05091	0	0	0	61	57	1	0	0	0
ENSG00000169223	1775.11	-1.7595	0.2947	2.1911e-09	4.09302e-08	TRUE	LMAN2	protein_coding	-5.98297	673.418	561.795	3260.97	1570.88	2326.11	1495.11	682	549	3103	1621	2368	1553
ENSG00000223547	8.71084	6.07359	0.876267	2.2539e-09	4.20771e-08	TRUE	ZNF844	protein_coding	5.97836	52.3331	67.5382	0	0	0.982311	0	53	66	0	0	1	0
ENSG00000134317	12.6728	3.04151	0.502834	2.26603e-09	4.2277e-08	TRUE	GRHL1	protein_coding	5.97749	39.4967	46.0487	4.20364	4.8454	2.94693	5.77635	40	45	4	5	3	6
ENSG00000182175	9.46335	4.69836	0.727547	2.26758e-09	4.22795e-08	TRUE	RGMA	protein_coding	5.97738	47.396	64.4682	3.15273	0.969079	0.982311	0	48	63	3	1	1	0
ENSG00000121966	77.4454	2.88009	0.487894	2.27087e-09	4.23142e-08	TRUE	CXCR4	protein_coding	5.97714	381.143	400.112	47.2909	37.7941	54.0271	39.4717	386	391	45	39	55	41
ENSG00000127955	169.044	-2.02551	0.339771	2.27435e-09	4.23527e-08	TRUE	GNAI1	protein_coding	-5.97689	39.4967	23.536	86.1746	182.187	128.683	152.111	40	23	82	188	131	158
ENSG00000142494	46.7029	-4.3825	0.590302	2.32416e-09	4.32532e-08	TRUE	SLC47A1	protein_coding	-5.97336	0.987416	2.04661	90.3782	64.9283	57.9564	45.2481	1	2	86	67	59	47
ENSG00000171860	7.95185	6.25597	0.915046	2.33064e-09	4.33468e-08	TRUE	C3AR1	protein_coding	5.97291	62.2072	49.1187	0	0	0	0	63	48	0	0	0	0
ENSG00000170921	133.551	-2.20873	0.369398	2.35232e-09	4.3701e-08	TRUE	TANC2	protein_coding	-5.9714	29.6225	31.7225	128.211	153.115	131.63	198.321	30	31	122	158	134	206
ENSG00000256940	88.3674	-3.25544	0.535227	2.35262e-09	4.3701e-08	TRUE	AP001453.2	antisense_RNA	-5.97138	4.93708	10.2331	177.604	114.351	62.8679	37.5463	5	10	169	118	64	39
ENSG00000171385	7.43917	6.16365	0.909732	2.36376e-09	4.38806e-08	TRUE	KCND3	protein_coding	5.9706	61.2198	41.9555	0	0	0	0	62	41	0	0	0	0
ENSG00000159063	481.133	-0.946923	0.158725	2.36711e-09	4.39154e-08	FALSE	ALG8	protein_coding	-5.97037	285.363	234.337	542.269	491.323	503.926	478.474	289	229	516	507	513	497
ENSG00000174928	66.9706	-2.23765	0.370971	2.40153e-09	4.45262e-08	TRUE	C3orf33	protein_coding	-5.96802	11.849	15.3496	45.1891	83.3408	73.6733	77.018	12	15	43	86	75	80
ENSG00000073849	133.008	1.97586	0.332963	2.42234e-09	4.48841e-08	TRUE	ST6GAL1	protein_coding	5.96661	397.929	412.392	72.5128	65.8974	127.7	125.154	403	403	69	68	130	130
ENSG00000133131	692.361	-1.83486	0.307898	2.42756e-09	4.49528e-08	TRUE	MORC4	protein_coding	-5.96626	226.118	235.36	890.12	1108.63	815.318	605.554	229	230	847	1144	830	629
ENSG00000107789	211.19	-1.5182	0.254822	2.46826e-09	4.5678e-08	TRUE	MINPP1	protein_coding	-5.96354	78.0059	75.7246	167.095	198.661	252.454	283.041	79	74	159	205	257	294
ENSG00000275764	109.848	1.8099	0.304269	2.47613e-09	4.57954e-08	TRUE	AC092747.4	lincRNA	5.96302	263.64	286.526	38.8837	93.0316	94.3019	76.0553	267	280	37	96	96	79
ENSG00000118292	10.5735	5.42947	0.790378	2.52701e-09	4.67073e-08	TRUE	C1orf54	protein_coding	5.9597	77.0185	60.375	0	0.969079	0.982311	0.962725	78	59	0	1	1	1
ENSG00000130822	9.13649	4.77944	0.741483	2.59623e-09	4.79569e-08	TRUE	PNCK	protein_coding	5.95528	67.1443	48.0954	0	3.87632	0	0.962725	68	47	0	4	0	1
ENSG00000177697	799.987	-1.91761	0.322602	2.59931e-09	4.79842e-08	TRUE	CD151	protein_coding	-5.95509	276.477	244.57	1402.96	757.82	1095.28	859.714	280	239	1335	782	1115	893
ENSG00000147065	1546.34	-1.57729	0.265537	2.64933e-09	4.88773e-08	TRUE	MSN	protein_coding	-5.95197	568.752	609.89	2460.18	1631.93	1647.34	1472.01	576	596	2341	1684	1677	1529
ENSG00000280143	8.87032	3.81666	0.618697	2.66874e-09	4.92049e-08	TRUE	AP000892.3	TEC	5.95078	46.4086	37.8623	1.05091	3.87632	1.96462	1.92545	47	37	1	4	2	2
ENSG00000235244	98.11	-3.48109	0.574803	2.70719e-09	4.98829e-08	TRUE	DANT2	lincRNA	-5.94843	3.94967	9.20975	37.8327	73.65	148.329	177.141	4	9	36	76	151	184
ENSG00000101290	468.877	-1.13308	0.190679	2.72075e-09	5.01018e-08	TRUE	CDS2	protein_coding	-5.94762	220.194	239.453	620.037	424.457	508.837	482.325	223	234	590	438	518	501
ENSG00000188051	49.8844	-3.91972	0.58861	2.72674e-09	5.01812e-08	TRUE	TMEM221	protein_coding	-5.94726	2.96225	2.04661	81.9709	48.454	59.921	69.3162	3	2	78	50	61	72
ENSG00000122176	7.83643	6.23234	0.915854	2.75299e-09	5.06329e-08	TRUE	FMOD	protein_coding	5.94569	50.3582	59.3517	0	0	0	0	51	58	0	0	0	0
ENSG00000169174	51.3039	2.67655	0.453909	2.76612e-09	5.08283e-08	TRUE	PCSK9	protein_coding	5.94491	202.42	170.892	21.0182	51.3612	20.6285	9.62725	205	167	20	53	21	10
ENSG00000126216	140.505	1.58788	0.267526	2.76702e-09	5.08283e-08	TRUE	TUBGCP3	protein_coding	5.94485	316.961	302.898	95.6328	136.64	99.2134	71.2417	321	296	91	141	101	74
ENSG00000163624	137.594	2.26191	0.383026	2.79063e-09	5.12304e-08	TRUE	CDS1	protein_coding	5.94346	479.884	488.117	57.8	98.8461	137.524	78.9435	486	477	55	102	140	82
ENSG00000180957	315.485	1.03805	0.174888	2.8249e-09	5.18274e-08	TRUE	PITPNB	protein_coding	5.94146	536.167	569.981	265.88	286.848	258.348	258.973	543	557	253	296	263	269
ENSG00000188732	10.8796	3.83971	0.630005	2.84564e-09	5.21594e-08	TRUE	FAM221A	protein_coding	5.94026	53.3205	53.2119	0	1.93816	1.96462	6.73908	54	52	0	2	2	7
ENSG00000278192	13.408	3.6232	0.599054	2.84649e-09	5.21594e-08	TRUE	AL118505.1	lincRNA	5.94021	64.1821	48.0954	1.05091	3.87632	3.92925	4.81363	65	47	1	4	4	5
ENSG00000112149	22.5097	3.32146	0.558407	2.88768e-09	5.28817e-08	TRUE	CD83	protein_coding	5.93786	102.691	98.2373	16.8146	9.69079	2.94693	2.88818	104	96	16	10	3	3
ENSG00000214575	71.4238	-2.19967	0.367757	2.95199e-09	5.4026e-08	TRUE	CPEB1	protein_coding	-5.93425	17.7735	16.3729	95.6328	73.65	81.5318	88.5707	18	16	91	76	83	92
ENSG00000161940	7.51599	5.80369	0.850092	2.95824e-09	5.41073e-08	TRUE	BCL6B	protein_coding	5.9339	50.3582	49.1187	1.05091	0	0	0	51	48	1	0	0	0
ENSG00000061794	588.105	1.12651	0.190104	2.96714e-09	5.42368e-08	TRUE	MRPS35	protein_coding	5.93341	1081.22	1131.78	511.793	615.365	450.881	431.301	1095	1106	487	635	459	448
ENSG00000182093	151.321	-1.33253	0.224519	3.02469e-09	5.52548e-08	TRUE	WRB	protein_coding	-5.93025	72.0814	69.5848	155.535	178.311	201.374	188.694	73	68	148	184	205	196
ENSG00000120694	1332.02	1.37311	0.232022	3.05213e-09	5.5722e-08	TRUE	HSPH1	protein_coding	5.92877	2821.05	2838.65	865.95	1347.02	1097.24	988.719	2857	2774	824	1390	1117	1027
ENSG00000105997	84.426	1.83225	0.309775	3.05999e-09	5.58313e-08	TRUE	HOXA3	protein_coding	5.92835	205.383	221.034	60.9528	37.7941	57.9564	74.1298	208	216	58	39	59	77
ENSG00000110696	916.213	-1.26925	0.214565	3.07416e-09	5.60554e-08	TRUE	C11orf58	protein_coding	-5.92759	353.495	398.066	653.666	1100.87	857.558	1059.96	358	389	622	1136	873	1101
ENSG00000115380	101.447	1.84579	0.312757	3.07714e-09	5.60755e-08	TRUE	EFEMP1	protein_coding	5.92743	285.363	298.805	74.6146	63.9592	107.072	66.428	289	292	71	66	109	69
ENSG00000102048	87.8389	-2.40268	0.402998	3.08988e-09	5.62733e-08	TRUE	ASB9	protein_coding	-5.92675	14.8112	20.4661	140.822	98.8461	96.2665	77.9807	15	20	134	102	98	81
ENSG00000120697	537.006	0.947757	0.160098	3.12612e-09	5.68985e-08	FALSE	ALG5	protein_coding	5.92483	956.806	864.693	452.942	443.838	488.209	493.878	969	845	431	458	497	513
ENSG00000198774	74.2316	-3.35433	0.544665	3.17195e-09	5.76973e-08	TRUE	RASSF9	protein_coding	-5.92244	2.96225	7.16314	33.6291	52.3303	84.4788	124.192	3	7	32	54	86	129
ENSG00000273344	85.2902	1.65913	0.28096	3.18677e-09	5.79315e-08	TRUE	PAXIP1-AS1	lincRNA	5.92168	216.244	208.754	74.6146	43.6086	55.0094	88.5707	219	204	71	45	56	92
ENSG00000262160	7.16995	6.10757	0.910359	3.21426e-09	5.83957e-08	TRUE	AC020978.6	antisense_RNA	5.92026	53.3205	46.0487	0	0	0	0	54	45	0	0	0	0
ENSG00000210100	289.573	-3.20138	0.545835	3.23667e-09	5.8767e-08	TRUE	MT-TI	Mt_tRNA	-5.91912	34.5596	28.6526	551.728	470.973	274.065	226.24	35	28	525	486	279	235
ENSG00000125354	152.083	1.6042	0.271477	3.24691e-09	5.8917e-08	TRUE	2024-09-06	protein_coding	5.9186	324.86	330.528	109.295	102.722	80.5495	128.042	329	323	104	106	82	133
ENSG00000170145	106.257	1.48146	0.250662	3.27803e-09	5.94151e-08	TRUE	SIK2	protein_coding	5.91703	203.408	223.081	88.2764	55.2375	77.6026	78.9435	206	218	84	57	79	82
ENSG00000281404	8.77699	4.00849	0.649696	3.27835e-09	5.94151e-08	TRUE	LINC01176	lincRNA	5.91702	43.4463	47.0721	1.05091	3.87632	1.96462	0.962725	44	46	1	4	2	1
ENSG00000197471	8.03494	5.94608	0.87048	3.31611e-09	6.00629e-08	TRUE	SPN	protein_coding	5.91513	55.2953	54.2352	1.05091	0	0	0	56	53	1	0	0	0
ENSG00000204580	1079.04	1.37736	0.233342	3.33047e-09	6.02696e-08	TRUE	DDR1	protein_coding	5.91442	2331.29	2311.65	1050.91	733.593	834.965	896.297	2361	2259	1000	757	850	931
ENSG00000204175	44.3572	-3.57964	0.550397	3.33157e-09	6.02696e-08	TRUE	GPRIN2	protein_coding	-5.91437	2.96225	3.06992	90.3782	53.2994	44.204	30.8072	3	3	86	55	45	32
ENSG00000163453	452.915	4.19081	0.699525	3.3516e-09	6.05952e-08	TRUE	IGFBP7	protein_coding	5.91338	2011.37	2016.94	39.9346	124.042	37.3278	65.4653	2037	1971	38	128	38	68
ENSG00000123610	13.5942	4.75038	0.745259	3.39161e-09	6.12814e-08	TRUE	TNFAIP6	protein_coding	5.91142	61.2198	67.5382	0	4.8454	0	0	62	66	0	5	0	0
ENSG00000126603	242.292	-1.82138	0.308296	3.42967e-09	6.19315e-08	TRUE	GLIS2	protein_coding	-5.90959	77.0185	88.0043	390.938	217.074	298.623	306.147	78	86	372	224	304	318
ENSG00000155324	68.7579	1.82163	0.309648	3.45134e-09	6.22851e-08	TRUE	GRAMD2B	protein_coding	5.90855	196.496	189.312	51.4946	64.9283	58.9387	34.6581	199	185	49	67	60	36
ENSG00000132357	75.133	-2.34792	0.39403	3.49638e-09	6.30597e-08	TRUE	CARD6	protein_coding	-5.90641	16.7861	21.4894	83.0219	99.8152	132.612	108.788	17	21	79	103	135	113
ENSG00000112305	365.161	0.86081	0.14588	3.52386e-09	6.3517e-08	FALSE	SMAP1	protein_coding	5.90512	579.613	597.61	346.8	314.951	310.41	319.625	587	584	330	325	316	332
ENSG00000147162	715.544	1.94612	0.33095	3.52764e-09	6.35465e-08	TRUE	OGT	protein_coding	5.90495	2097.27	2073.22	335.24	353.714	518.66	852.974	2124	2026	319	365	528	886
ENSG00000197894	381.551	-1.22111	0.206942	3.53173e-09	6.35818e-08	TRUE	ADH5	protein_coding	-5.90475	177.735	188.288	455.044	473.88	409.624	387.978	180	184	433	489	417	403
ENSG00000003436	1177.56	-3.10929	0.539017	3.65007e-09	6.56726e-08	TRUE	TFPI	protein_coding	-5.89932	99.729	109.494	228.047	1056.3	1201.37	2239.3	101	107	217	1090	1223	2326
ENSG00000110400	50.057	1.88351	0.320067	3.65593e-09	6.57099e-08	TRUE	NECTIN1	protein_coding	5.89905	128.364	132.006	52.5455	30.0415	30.4517	23.1054	130	129	50	31	31	24
ENSG00000009790	7.68768	6.19556	0.917638	3.65655e-09	6.57099e-08	TRUE	TRAF3IP3	protein_coding	5.89903	51.3456	56.2818	0	0	0	0	52	55	0	0	0	0
ENSG00000230453	79.7071	-4.2859	0.595846	3.66516e-09	6.58249e-08	TRUE	ANKRD18B	protein_coding	-5.89864	0	3.06992	31.5273	76.5573	66.7972	97.2352	0	3	30	79	68	101
ENSG00000153904	124.902	1.90637	0.324162	3.69049e-09	6.62398e-08	TRUE	DDAH1	protein_coding	5.8975	357.445	314.155	72.5128	77.5264	119.842	73.1671	362	307	69	80	122	76
ENSG00000164691	7.19533	6.10373	0.912483	3.72039e-09	6.67363e-08	TRUE	TAGAP	protein_coding	5.89617	41.4715	58.3284	0	0	0	0	42	57	0	0	0	0
ENSG00000196611	10.7444	5.97752	0.818211	3.76258e-09	6.74526e-08	TRUE	MMP1	protein_coding	5.89431	80.9681	65.4916	0	1.93816	0	0	82	64	0	2	0	0
ENSG00000100376	22.4343	2.50957	0.426007	3.78667e-09	6.78436e-08	TRUE	FAM118A	protein_coding	5.89325	63.1946	81.8644	9.45819	11.629	11.7877	13.4782	64	80	9	12	12	14
ENSG00000163788	53.5868	1.9111	0.325057	3.84092e-09	6.87742e-08	TRUE	SNRK	protein_coding	5.8909	113.553	155.542	27.3236	40.7013	34.3809	34.6581	115	152	26	42	35	36
ENSG00000210174	83.063	-2.9912	0.50142	3.86645e-09	6.91897e-08	TRUE	MT-TR	Mt_tRNA	-5.88981	10.8616	13.303	139.771	125.011	122.789	82.7944	11	13	133	129	125	86
ENSG00000166450	67.4359	-2.85393	0.475576	3.89398e-09	6.96405e-08	TRUE	PRTG	protein_coding	-5.88864	11.849	6.13983	39.9346	70.7428	85.4611	119.378	12	6	38	73	87	124
ENSG00000146054	48.9988	-3.44823	0.543267	3.92682e-09	7.01858e-08	TRUE	TRIM7	protein_coding	-5.88725	3.94967	3.06992	90.3782	34.8869	54.0271	46.2108	4	3	86	36	55	48
ENSG00000148671	6.15683	5.72222	0.891666	3.93811e-09	7.03453e-08	TRUE	ADIRF	protein_coding	5.88677	43.4463	34.7924	0	0	0	0	44	34	0	0	0	0
ENSG00000148158	26.4426	2.41024	0.410803	3.94788e-09	7.04689e-08	TRUE	SNX30	protein_coding	5.88636	87.88	95.1674	14.7127	14.5362	10.8054	23.1054	89	93	14	15	11	24
ENSG00000057704	14.6132	4.09276	0.681103	3.94976e-09	7.04689e-08	TRUE	TMCC3	protein_coding	5.88628	81.9556	83.9111	2.10182	4.8454	4.91156	0.962725	83	82	2	5	5	1
ENSG00000067955	346.028	1.29196	0.219831	3.96309e-09	7.06644e-08	TRUE	CBFB	protein_coding	5.88573	719.826	674.358	287.949	298.476	296.658	240.681	729	659	274	308	302	250
ENSG00000152767	278.984	1.88282	0.320835	3.97016e-09	7.07481e-08	TRUE	FARP1	protein_coding	5.88543	761.298	729.617	135.567	167.651	214.144	257.048	771	713	129	173	218	267
ENSG00000178750	8.4556	4.7301	0.743328	4.01972e-09	7.15885e-08	TRUE	STX19	protein_coding	5.88338	52.3331	56.2818	1.05091	0.969079	0.982311	1.92545	53	55	1	1	1	2
ENSG00000168303	227.523	1.24602	0.212202	4.0759e-09	7.25456e-08	TRUE	MPLKIP	protein_coding	5.88108	471.985	436.951	198.622	180.249	148.329	230.091	478	427	189	186	151	239
ENSG00000106538	8.69384	6.07361	0.888277	4.14066e-09	7.36543e-08	TRUE	RARRES2	protein_coding	5.87847	56.2827	64.4682	0	0	0	0.962725	57	63	0	0	0	1
ENSG00000122674	321.931	1.29303	0.22027	4.21534e-09	7.49379e-08	TRUE	CCZ1	protein_coding	5.87551	581.588	623.193	208.08	282.002	232.808	247.42	589	609	198	291	237	257
ENSG00000196700	45.9919	-2.53951	0.421932	4.32497e-09	7.6841e-08	TRUE	ZNF512B	protein_coding	-5.87126	3.94967	13.303	54.6473	47.4849	56.9741	67.3908	4	13	52	49	58	70
ENSG00000198833	231.396	1.10426	0.188216	4.40307e-09	7.81821e-08	TRUE	UBE2J1	protein_coding	5.86829	363.369	387.833	145.026	201.569	186.639	159.812	368	379	138	208	190	166
ENSG00000115956	7.60433	6.17204	0.91896	4.41831e-09	7.84059e-08	TRUE	PLEK	protein_coding	5.86772	55.2953	51.1653	0	0	0	0	56	50	0	0	0	0
ENSG00000137507	7.38014	6.05935	0.915136	4.45002e-09	7.89216e-08	TRUE	LRRC32	protein_coding	5.86653	53.3205	48.0954	0	0	0	0	54	47	0	0	0	0
ENSG00000101197	65.1633	-2.21637	0.37394	4.45638e-09	7.89873e-08	TRUE	BIRC7	protein_coding	-5.8663	17.7735	19.4428	51.4946	102.722	125.736	90.4962	18	19	49	106	128	94
ENSG00000125457	189.4	-1.59376	0.271635	4.47039e-09	7.91887e-08	TRUE	MIF4GD	protein_coding	-5.86578	71.094	79.8178	301.611	177.342	200.392	256.085	72	78	287	183	204	266
ENSG00000123843	11.0492	5.22573	0.779051	4.49233e-09	7.95299e-08	TRUE	C4BPB	protein_coding	5.86496	62.2072	68.5615	2.10182	0	0.982311	0	63	67	2	0	1	0
ENSG00000103241	7.60176	6.16908	0.919262	4.55387e-09	8.05716e-08	TRUE	FOXF1	protein_coding	5.8627	56.2827	50.142	0	0	0	0	57	49	0	0	0	0
ENSG00000114480	349.78	-1.14267	0.195164	4.57047e-09	8.08173e-08	TRUE	GBE1	protein_coding	-5.8621	156.999	164.752	329.986	376.972	410.606	317.699	159	161	314	389	418	330
ENSG00000180340	41.6569	-3.64435	0.567236	4.67017e-09	8.25312e-08	TRUE	FZD2	protein_coding	-5.85852	1.97483	4.09322	74.6146	57.1757	44.204	55.8381	2	4	71	59	45	58
ENSG00000003989	124.705	-2.63576	0.449254	4.73227e-09	8.35791e-08	TRUE	SLC7A2	protein_coding	-5.85632	10.8616	14.3263	63.0546	63.9592	130.647	115.527	11	14	60	66	133	120
ENSG00000198646	690.694	1.09967	0.188152	4.79107e-09	8.45675e-08	TRUE	NCOA6	protein_coding	5.85427	1348.81	1305.74	649.462	480.663	632.608	693.162	1366	1276	618	496	644	720
ENSG00000249859	216.566	-1.68681	0.288691	4.82032e-09	8.50334e-08	TRUE	PVT1	lincRNA	-5.85326	73.0688	62.4216	162.891	221.919	254.419	263.787	74	61	155	229	259	274
ENSG00000130203	7.13894	5.59751	0.836243	4.82421e-09	8.50517e-08	TRUE	APOE	protein_coding	5.85313	49.3708	40.9322	0	0	0	0.962725	50	40	0	0	0	1
ENSG00000171714	43.9924	-2.96308	0.484712	4.97074e-09	8.75832e-08	TRUE	ANO5	protein_coding	-5.84815	6.91191	4.09322	30.4764	74.6191	54.0271	54.8753	7	4	29	77	55	57
ENSG00000131473	2130.25	-1.83556	0.314843	5.01789e-09	8.83617e-08	TRUE	ACLY	protein_coding	-5.84658	672.43	719.384	4080.68	2080.61	2434.17	1756.01	681	703	3883	2147	2478	1824
ENSG00000025708	39.6674	2.98955	0.512756	5.05156e-09	8.8902e-08	TRUE	TYMP	protein_coding	5.84546	146.138	153.496	14.7127	14.5362	20.6285	13.4782	148	150	14	15	21	14
ENSG00000058866	49.5287	-2.78798	0.459649	5.08148e-09	8.93759e-08	TRUE	DGKG	protein_coding	-5.84448	4.93708	7.16314	57.8	60.0829	47.1509	38.509	5	7	55	62	48	40
ENSG00000091164	344.796	-1.18927	0.203637	5.11985e-09	8.99977e-08	TRUE	TXNL1	protein_coding	-5.84323	186.622	155.542	464.502	362.436	380.154	371.612	189	152	442	374	387	386
ENSG00000164794	70.1037	-3.62644	0.591425	5.15109e-09	9.04934e-08	TRUE	KCNV1	protein_coding	-5.84222	1.97483	6.13983	90.3782	115.32	70.7264	45.2481	2	6	86	119	72	47
ENSG00000120889	337.213	-1.37127	0.235397	5.4023e-09	9.48507e-08	TRUE	TNFRSF10B	protein_coding	-5.83428	149.1	120.75	408.804	322.703	312.375	378.351	151	118	389	333	318	393
ENSG00000079112	351.023	2.21685	0.383976	5.45711e-09	9.57565e-08	TRUE	CDH17	protein_coding	5.8326	1331.04	1262.76	105.091	214.167	377.208	329.252	1348	1234	100	221	384	342
ENSG00000248161	41.5521	-3.15301	0.510942	5.53857e-09	9.71288e-08	TRUE	AC098487.1	lincRNA	-5.83013	3.94967	5.11653	79.8691	39.7323	44.204	48.1363	4	5	76	41	45	50
ENSG00000178741	2207.34	-1.93829	0.333537	5.54817e-09	9.72399e-08	TRUE	COX5A	protein_coding	-5.82984	712.915	638.543	4502.1	2022.47	2519.63	1834.95	722	624	4284	2087	2565	1906
ENSG00000136813	382.388	1.15729	0.198686	5.55851e-09	9.73637e-08	TRUE	KIAA0368	protein_coding	5.82953	663.544	703.011	233.302	329.487	316.304	334.066	672	687	222	340	322	347
ENSG00000204623	31.5689	2.39844	0.413111	5.57505e-09	9.75961e-08	TRUE	ZNRD1ASP	transcribed_unitary_pseudogene	5.82903	117.503	103.354	10.5091	20.3507	19.6462	25.9936	119	101	10	21	20	27
ENSG00000101846	67.7904	-2.12838	0.362193	5.65121e-09	9.88713e-08	TRUE	STS	protein_coding	-5.82676	23.698	19.4428	72.5128	84.3099	154.223	90.4962	24	19	69	87	157	94
ENSG00000007255	498.699	-1.1056	0.189694	5.68389e-09	9.93847e-08	TRUE	TRAPPC6A	protein_coding	-5.8258	311.036	273.223	710.415	513.612	714.14	596.89	315	267	676	530	727	620
ENSG00000120693	8.77394	4.24024	0.684958	5.77417e-09	1.00904e-07	TRUE	SMAD9	protein_coding	5.82317	47.396	40.9322	2.10182	1.93816	0.982311	0.962725	48	40	2	2	1	1
ENSG00000179046	66.6288	-5.33628	0.67445	5.80065e-09	1.01307e-07	TRUE	TRIML2	protein_coding	-5.82241	0	0	73.5637	133.733	60.9033	47.1735	0	0	70	138	62	49
ENSG00000248323	168.205	-2.74191	0.472455	6.00662e-09	1.04828e-07	TRUE	LUCAT1	lincRNA	-5.81657	23.698	24.5593	84.0728	152.145	244.596	282.078	24	24	80	157	249	293
ENSG00000148400	96.5322	2.17613	0.376759	6.00926e-09	1.04828e-07	TRUE	NOTCH1	protein_coding	5.8165	343.621	340.761	104.04	59.1138	64.8325	53.9126	348	333	99	61	66	56
ENSG00000265933	8.8796	4.72965	0.753083	6.01379e-09	1.04845e-07	TRUE	LINC00668	lincRNA	5.81637	54.3079	58.3284	2.10182	0	2.94693	0	55	57	2	0	3	0
ENSG00000127184	4540.15	-1.19276	0.205267	6.02116e-09	1.04913e-07	TRUE	COX7C	protein_coding	-5.81617	2336.23	2262.53	6843.52	4402.53	5553.01	4452.6	2366	2211	6512	4543	5653	4625
ENSG00000125843	121.386	-1.68099	0.288645	6.09911e-09	1.06209e-07	TRUE	AP5S1	protein_coding	-5.81402	47.396	45.0254	214.386	129.857	129.665	138.632	48	44	204	134	132	144
ENSG00000125505	569.216	-1.7564	0.302378	6.10521e-09	1.06253e-07	TRUE	MBOAT7	protein_coding	-5.81385	224.143	201.591	1139.19	633.778	724.946	481.363	227	197	1084	654	738	500
ENSG00000166797	973.504	-1.44419	0.24901	6.14679e-09	1.06914e-07	TRUE	FAM96A	protein_coding	-5.81271	405.828	357.134	1207.5	1162.9	968.559	900.148	411	349	1149	1200	986	935
ENSG00000167004	525.406	-1.3656	0.235591	6.22958e-09	1.08291e-07	TRUE	PDIA3	protein_coding	-5.81048	199.458	201.591	591.662	644.438	423.376	445.742	202	197	563	665	431	463
ENSG00000137752	16.2499	3.12793	0.540619	6.24963e-09	1.08576e-07	TRUE	CASP1	protein_coding	5.80994	85.9052	81.8644	4.20364	4.8454	10.8054	11.5527	87	80	4	5	11	12
ENSG00000117620	165.484	2.16858	0.374332	6.28144e-09	1.09065e-07	TRUE	SLC35A3	protein_coding	5.80909	477.909	477.884	44.1382	141.486	100.196	111.676	484	467	42	146	102	116
ENSG00000159784	11.3651	3.9355	0.660996	6.29453e-09	1.09229e-07	TRUE	FAM131B	protein_coding	5.80874	60.2324	60.375	2.10182	1.93816	4.91156	1.92545	61	59	2	2	5	2
ENSG00000168476	790.662	-1.77386	0.306107	6.32309e-09	1.0966e-07	TRUE	REEP4	protein_coding	-5.80798	269.565	270.153	1558.5	842.13	812.371	619.995	273	264	1483	869	827	644
ENSG00000180287	58.3622	-5.33169	0.663403	6.33772e-09	1.0985e-07	TRUE	PLD5	protein_coding	-5.80759	0	0	62.0037	75.5882	71.7087	72.2044	0	0	59	78	73	75
ENSG00000203876	10.1729	5.81948	0.810991	6.37396e-09	1.10414e-07	TRUE	ADD3-AS1	processed_transcript	5.80664	67.1443	68.5615	0	0	1.96462	0	68	67	0	0	2	0
ENSG00000125257	797.681	-1.71834	0.296597	6.39177e-09	1.10658e-07	TRUE	ABCC4	protein_coding	-5.80617	249.816	295.735	593.764	799.491	1037.32	1283.31	253	289	565	825	1056	1333
ENSG00000037757	47.1763	2.12971	0.367567	6.43225e-09	1.11294e-07	TRUE	MRI1	protein_coding	5.80511	140.213	120.75	36.7818	30.0415	28.487	17.3291	142	118	35	31	29	18
ENSG00000130821	29.126	2.16219	0.373533	6.44569e-09	1.11462e-07	TRUE	SLC6A8	protein_coding	5.80476	87.88	86.981	22.0691	11.629	19.6462	20.2172	89	85	21	12	20	21
ENSG00000152377	54.6105	3.60488	0.61983	6.46295e-09	1.11696e-07	TRUE	SPOCK1	protein_coding	5.80432	278.451	236.384	27.3236	24.227	5.89387	3.8509	282	231	26	25	6	4
ENSG00000204789	7.52098	6.27806	0.922383	6.47932e-09	1.11914e-07	TRUE	ZNF204P	processed_pseudogene	5.80389	59.245	46.0487	0	0	0	0	60	45	0	0	0	0
ENSG00000006282	128.679	-1.93862	0.3335	6.54895e-09	1.13051e-07	TRUE	SPATA20	protein_coding	-5.8021	44.4337	37.8623	155.535	146.331	207.268	154.036	45	37	148	151	211	160
ENSG00000076864	121.483	-2.64372	0.452765	6.56699e-09	1.13297e-07	TRUE	RAP1GAP	protein_coding	-5.80164	31.5973	19.4428	212.284	167.651	210.215	133.819	32	19	202	173	214	139
ENSG00000198795	7.45558	6.12207	0.922155	6.70265e-09	1.1557e-07	TRUE	ZNF521	protein_coding	5.79821	56.2827	48.0954	0	0	0	0	57	47	0	0	0	0
ENSG00000101004	144.999	-2.40558	0.414914	6.75305e-09	1.16372e-07	TRUE	NINL	protein_coding	-5.79695	34.5596	21.4894	78.8182	135.671	191.551	255.122	35	21	75	140	195	265
ENSG00000110013	157.239	1.67471	0.290054	6.76388e-09	1.16491e-07	TRUE	SIAE	protein_coding	5.79668	387.067	454.348	77.7673	129.857	142.435	159.812	392	444	74	134	145	166
ENSG00000166963	34.2183	2.28879	0.395631	6.77618e-09	1.16636e-07	TRUE	MAP1A	protein_coding	5.79638	96.7668	107.447	26.2727	24.227	19.6462	7.7018	98	105	25	25	20	8
ENSG00000150782	131.383	-2.61143	0.450422	6.81087e-09	1.17165e-07	TRUE	IL18	protein_coding	-5.79552	21.7232	17.3962	55.6982	156.991	136.541	205.06	22	17	53	162	139	213
ENSG00000237945	8.30821	4.94989	0.771254	6.9278e-09	1.19108e-07	TRUE	LINC00649	antisense_RNA	5.79267	53.3205	55.2585	0	0	1.96462	1.92545	54	54	0	0	2	2
ENSG00000110060	67.9676	1.5626	0.270335	6.97025e-09	1.19768e-07	TRUE	PUS3	protein_coding	5.79164	155.024	152.473	36.7818	44.5777	67.7795	53.9126	157	149	35	46	69	56
ENSG00000143367	218.244	1.35777	0.234866	6.99013e-09	1.20041e-07	TRUE	TUFT1	protein_coding	5.79116	459.149	449.231	200.724	184.125	152.258	160.775	465	439	191	190	155	167
ENSG00000122515	200.146	1.55527	0.269463	7.0527e-09	1.21046e-07	TRUE	ZMIZ2	protein_coding	5.78966	509.507	474.814	223.844	124.042	178.781	127.08	516	464	213	128	182	132
ENSG00000147536	91.2151	-2.80444	0.479888	7.06468e-09	1.21181e-07	TRUE	GINS4	protein_coding	-5.78938	13.8238	7.16314	134.516	113.382	57.9564	53.9126	14	7	128	117	59	56
ENSG00000197265	227.905	-1.27787	0.221066	7.27038e-09	1.24638e-07	TRUE	GTF2E2	protein_coding	-5.78456	107.628	95.1674	301.611	249.053	214.144	233.942	109	93	287	257	218	243
ENSG00000103544	179.489	-1.8238	0.315299	7.30365e-09	1.25136e-07	TRUE	C16orf62	protein_coding	-5.78379	58.2576	63.4449	316.324	205.445	213.162	163.663	59	62	301	212	217	170
ENSG00000140365	241.246	-2.0192	0.349591	7.34363e-09	1.25749e-07	TRUE	COMMD4	protein_coding	-5.78287	81.9556	58.3284	486.571	284.909	253.436	180.992	83	57	463	294	258	188
ENSG00000154743	139.67	1.52862	0.265149	7.37145e-09	1.26153e-07	TRUE	TSEN2	protein_coding	5.78224	360.407	311.085	107.193	86.2481	158.152	103.012	365	304	102	89	161	107
ENSG00000119977	144.109	-1.34883	0.23318	7.38122e-09	1.26248e-07	TRUE	TCTN3	protein_coding	-5.78201	62.2072	66.5149	183.909	154.084	183.692	145.371	63	65	175	159	187	151
ENSG00000213801	7.40299	6.25725	0.922865	7.44299e-09	1.27231e-07	TRUE	ZNF321P	transcribed_processed_pseudogene	5.78061	48.3834	55.2585	0	0	0	0	49	54	0	0	0	0
ENSG00000069812	30.8849	2.64125	0.458012	7.51261e-09	1.28348e-07	TRUE	HES2	protein_coding	5.77904	116.515	91.0742	11.56	18.4125	8.8408	20.2172	118	89	11	19	9	21
ENSG00000234771	53.8189	2.43323	0.42307	7.54257e-09	1.28786e-07	TRUE	SLC25A25-AS1	antisense_RNA	5.77837	191.559	185.218	12.6109	25.1961	46.1686	42.3599	194	181	12	26	47	44
ENSG00000178826	35.7002	2.67482	0.465189	7.59487e-09	1.29604e-07	TRUE	TMEM139	protein_coding	5.77721	139.226	145.309	21.0182	25.1961	21.6108	10.59	141	142	20	26	22	11
ENSG00000162482	9.02867	5.73851	0.799835	7.66154e-09	1.30667e-07	TRUE	AKR7A3	protein_coding	5.77574	61.2198	59.3517	0	0	0.982311	0.962725	62	58	0	0	1	1
ENSG00000250337	86.5661	-5.23985	0.700088	7.74585e-09	1.3203e-07	TRUE	LINC01021	lincRNA	-5.7739	0	0	21.0182	121.135	64.8325	155.961	0	0	20	125	66	162
ENSG00000132965	9.69026	5.35597	0.807724	7.83923e-09	1.33545e-07	TRUE	ALOX5AP	protein_coding	5.77188	56.2827	72.6547	1.05091	1.93816	0	0	57	71	1	2	0	0
ENSG00000146192	8.08539	5.78432	0.874131	7.88804e-09	1.343e-07	TRUE	FGD2	protein_coding	5.77083	55.2953	53.2119	0	0	0	0.962725	56	52	0	0	0	1
ENSG00000197122	536.82	-1.58338	0.274379	7.92807e-09	1.34904e-07	TRUE	SRC	protein_coding	-5.76998	235.005	218.987	947.92	508.767	734.769	597.852	238	214	902	525	748	621
ENSG00000099250	403.295	-1.75552	0.305625	8.01299e-09	1.36271e-07	TRUE	NRP1	protein_coding	-5.76818	110.591	112.564	281.644	390.539	363.455	534.312	112	110	268	403	370	555
ENSG00000171557	364.08	-3.67442	0.826964	8.06375e-09	1.37043e-07	TRUE	FGG	protein_coding	-5.76712	0	0	121.906	113.382	519.643	226.24	0	0	116	117	529	235
ENSG00000113013	949.873	-1.13143	0.196585	8.0712e-09	1.37043e-07	TRUE	HSPA9	protein_coding	-5.76696	418.665	431.835	854.39	1099.91	874.257	936.732	424	422	813	1135	890	973
ENSG00000188243	664.77	1.20809	0.209943	8.07218e-09	1.37043e-07	TRUE	COMMD6	protein_coding	5.76694	1392.26	1383.51	613.731	552.375	556.971	650.802	1410	1352	584	570	567	676
ENSG00000197457	19.3754	2.45144	0.425369	8.10391e-09	1.37503e-07	TRUE	STMN3	protein_coding	5.76628	64.1821	60.375	12.6109	12.598	8.8408	7.7018	65	59	12	13	9	8
ENSG00000133315	29.6634	2.28775	0.398165	8.1214e-09	1.37722e-07	TRUE	MACROD1	protein_coding	5.76592	99.729	94.1441	25.2218	15.5053	15.717	17.3291	101	92	24	16	16	18
ENSG00000270933	10.9979	5.62103	0.794482	8.13577e-09	1.37812e-07	TRUE	AC010719.1	lincRNA	5.76562	70.1066	65.4916	0	0.969079	0	0.962725	71	64	0	1	0	1
ENSG00000148296	180.901	1.48636	0.258391	8.13598e-09	1.37812e-07	TRUE	SURF6	protein_coding	5.76562	393.979	423.648	194.418	120.166	156.188	101.086	399	414	185	124	159	105
ENSG00000157800	391.481	1.08179	0.187832	8.17561e-09	1.38367e-07	TRUE	SLC37A3	protein_coding	5.7648	658.607	714.267	279.542	313.982	374.261	318.662	667	698	266	324	381	331
ENSG00000100784	61.7908	2.26164	0.393249	8.178e-09	1.38367e-07	TRUE	RPS6KA5	protein_coding	5.76475	188.597	180.102	22.0691	30.0415	44.204	46.2108	191	176	21	31	45	48
ENSG00000152520	149.822	2.25853	0.393351	8.19677e-09	1.38605e-07	TRUE	PAN3	protein_coding	5.76436	465.073	488.117	40.9855	82.3717	102.16	142.483	471	477	39	85	104	148
ENSG00000121797	8.22972	5.2149	0.78503	8.2119e-09	1.38783e-07	TRUE	CCRL2	protein_coding	5.76405	56.2827	51.1653	1.05091	0	0.982311	0.962725	57	50	1	0	1	1
ENSG00000104870	113.879	2.14488	0.374278	8.2352e-09	1.39097e-07	TRUE	FCGRT	protein_coding	5.76357	395.954	345.877	86.1746	53.2994	59.921	113.602	401	338	82	55	61	118
ENSG00000123080	100.435	-2.04081	0.352338	8.24014e-09	1.39102e-07	TRUE	CDKN2C	protein_coding	-5.76347	38.5092	28.6526	202.826	129.857	130.647	121.303	39	28	193	134	133	126
ENSG00000130226	7.37431	5.7251	0.866535	8.2561e-09	1.39292e-07	TRUE	DPP6	protein_coding	5.76314	57.2701	40.9322	0	0	0.982311	0	58	40	0	0	1	0
ENSG00000259439	55.5991	-5.30178	0.673558	8.29179e-09	1.39815e-07	TRUE	LINC01833	lincRNA	-5.76242	0	0	50.4437	64.9283	64.8325	101.086	0	0	48	67	66	105
ENSG00000157570	9.33181	5.00033	0.753584	8.34544e-09	1.40641e-07	TRUE	TSPAN18	protein_coding	5.76133	52.3331	48.0954	0	1.93816	0.982311	0	53	47	0	2	1	0
ENSG00000114423	55.2148	2.32216	0.404591	8.38779e-09	1.41274e-07	TRUE	CBLB	protein_coding	5.76047	171.81	185.218	11.56	35.8559	43.2217	40.4345	174	181	11	37	44	42
ENSG00000172123	7.58289	4.78182	0.749158	8.39369e-09	1.41294e-07	TRUE	SLFN12	protein_coding	5.76036	46.4086	48.0954	0	1.93816	0.982311	0.962725	47	47	0	2	1	1
ENSG00000051382	200.17	1.1011	0.191537	8.7417e-09	1.47069e-07	TRUE	PIK3CB	protein_coding	5.7535	349.545	341.784	152.382	168.62	168.958	149.222	354	334	145	174	172	155
ENSG00000197977	74.4433	-4.01668	0.618214	8.85068e-09	1.48818e-07	TRUE	ELOVL2	protein_coding	-5.7514	0.987416	3.06992	58.8509	43.6086	52.0625	121.303	1	3	56	45	53	126
ENSG00000028277	27.015	2.82067	0.491761	8.88387e-09	1.49292e-07	TRUE	POU2F2	protein_coding	5.75077	107.628	102.331	9.45819	8.72171	11.7877	21.18	109	100	9	9	12	22
ENSG00000130338	209.11	1.05027	0.182958	9.06544e-09	1.52257e-07	TRUE	TULP4	protein_coding	5.74735	383.118	364.297	161.84	162.805	174.851	216.613	388	356	154	168	178	225
ENSG00000198914	50.0223	-4.08455	0.570482	9.11177e-09	1.52949e-07	TRUE	POU3F3	protein_coding	-5.74648	2.96225	0	50.4437	41.6704	55.9917	53.9126	3	0	48	43	57	56
ENSG00000180447	7.31452	6.23212	0.92433	9.15574e-09	1.53601e-07	TRUE	GAS1	protein_coding	5.74567	54.3079	48.0954	0	0	0	0	55	47	0	0	0	0
ENSG00000164258	576.752	-1.22214	0.213041	9.33693e-09	1.56553e-07	TRUE	NDUFS4	protein_coding	-5.74235	256.728	288.572	634.749	587.262	815.318	538.163	260	282	604	606	830	559
ENSG00000104231	127.549	1.68644	0.294175	9.34988e-09	1.56681e-07	TRUE	ZFAND1	protein_coding	5.74212	313.011	270.153	53.5964	95.9389	115.913	85.6825	317	264	51	99	118	89
ENSG00000163644	18.2465	2.78747	0.484414	9.3897e-09	1.5726e-07	TRUE	PPM1K	protein_coding	5.7414	62.2072	62.4216	5.25455	5.81448	7.85849	12.5154	63	61	5	6	8	13
ENSG00000137462	9.45046	4.63791	0.749936	9.60573e-09	1.60788e-07	TRUE	TLR2	protein_coding	5.73755	48.3834	61.3983	1.05091	2.90724	0	0.962725	49	60	1	3	0	1
ENSG00000239887	14.058	3.03145	0.523796	9.68652e-09	1.62049e-07	TRUE	C1orf226	protein_coding	5.73613	45.4211	51.1653	7.35637	5.81448	4.91156	1.92545	46	50	7	6	5	2
ENSG00000167920	46.8997	-3.69086	0.592719	9.80395e-09	1.63922e-07	TRUE	TMEM99	protein_coding	-5.73409	2.96225	3.06992	101.938	52.3303	55.9917	44.2854	3	3	97	54	57	46
ENSG00000142227	124.26	-2.61623	0.456033	1.0007e-08	1.67223e-07	TRUE	EMP3	protein_coding	-5.73061	23.698	19.4428	236.455	152.145	107.072	116.49	24	19	225	157	109	121
ENSG00000167207	7.1816	5.50623	0.845167	1.0046e-08	1.6778e-07	TRUE	NOD2	protein_coding	5.72995	41.4715	47.0721	0	0	0.982311	0	42	46	0	0	1	0
ENSG00000279095	158.564	-1.7719	0.309392	1.02995e-08	1.71919e-07	TRUE	AC243964.3	TEC	-5.72572	43.4463	64.4682	238.556	146.331	202.356	179.067	44	63	227	151	206	186
ENSG00000187258	7.34015	6.2224	0.925805	1.03171e-08	1.72115e-07	TRUE	NPSR1	protein_coding	5.72543	44.4337	58.3284	0	0	0	0	45	57	0	0	0	0
ENSG00000124172	3242.1	-0.718995	0.125693	1.05088e-08	1.75216e-07	FALSE	ATP5E	protein_coding	-5.72231	2165.4	2145.87	3577.3	3862.75	3424.34	3362.8	2193	2097	3404	3986	3486	3493
ENSG00000060140	11.083	3.95685	0.668662	1.06745e-08	1.77878e-07	TRUE	STYK1	protein_coding	5.71965	51.3456	51.1653	0	5.81448	0.982311	1.92545	52	50	0	6	1	2
ENSG00000274210	9.07946	5.2612	0.800813	1.06873e-08	1.77993e-07	TRUE	U1__ENSG00000274210	snRNA	5.71944	66.1569	53.2119	0	0	0.982311	1.92545	67	52	0	0	1	2
ENSG00000224958	7.24399	6.21218	0.925451	1.0758e-08	1.79069e-07	TRUE	PGM5-AS1	antisense_RNA	5.71832	53.3205	48.0954	0	0	0	0	54	47	0	0	0	0
ENSG00000057252	308.188	-1.28306	0.22481	1.09801e-08	1.82664e-07	TRUE	SOAT1	protein_coding	-5.71485	133.301	132.006	253.269	310.105	392.925	354.283	135	129	241	320	400	368
ENSG00000147852	75.4534	-2.007	0.349571	1.11394e-08	1.85211e-07	TRUE	VLDLR	protein_coding	-5.7124	17.7735	22.5127	71.4619	85.279	107.072	80.8689	18	22	68	88	109	84
ENSG00000158042	340.27	-1.77951	0.312442	1.11656e-08	1.85544e-07	TRUE	MRPL17	protein_coding	-5.712	108.616	99.2606	561.186	390.539	296.658	240.681	110	97	534	403	302	250
ENSG00000184730	6.26716	5.87461	0.91431	1.13186e-08	1.87982e-07	TRUE	APOBR	protein_coding	5.70968	35.547	50.142	0	0	0	0	36	49	0	0	0	0
ENSG00000101384	163.289	1.91395	0.335624	1.14657e-08	1.90273e-07	TRUE	JAG1	protein_coding	5.70749	390.029	378.623	112.447	105.63	98.2311	74.1298	395	370	107	109	100	77
ENSG00000124313	219.607	-2.08267	0.364274	1.14694e-08	1.90273e-07	TRUE	IQSEC2	protein_coding	-5.70743	71.094	73.678	340.495	230.641	443.022	286.892	72	72	324	238	451	298
ENSG00000077063	76.8467	2.20888	0.389463	1.15359e-08	1.9127e-07	TRUE	CTTNBP2	protein_coding	5.70645	258.703	258.896	27.3236	46.5158	61.8856	71.2417	262	253	26	48	63	74
ENSG00000136754	238.683	1.17091	0.205407	1.15666e-08	1.91672e-07	TRUE	ABI1	protein_coding	5.70599	415.702	443.091	139.771	198.661	193.515	222.39	421	433	133	205	197	231
ENSG00000040341	225.407	-1.14279	0.200442	1.17859e-08	1.95198e-07	TRUE	STAU2	protein_coding	-5.70279	109.603	113.587	210.182	258.744	277.994	248.383	111	111	200	267	283	258
ENSG00000135679	1206.79	-1.18694	0.208622	1.18088e-08	1.95468e-07	TRUE	MDM2	protein_coding	-5.70246	476.922	524.956	860.695	1452.65	1183.69	1120.61	483	513	819	1499	1205	1164
ENSG00000169062	79.0183	1.43373	0.251748	1.18703e-08	1.96378e-07	TRUE	UPF3A	protein_coding	5.70158	141.201	173.962	45.1891	68.8046	55.9917	58.7262	143	170	43	71	57	61
ENSG00000180357	244.854	-1.40815	0.247329	1.19522e-08	1.97623e-07	TRUE	ZNF609	protein_coding	-5.70041	102.691	91.0742	240.658	233.548	279.959	295.557	104	89	229	241	285	307
ENSG00000109686	174.267	1.16023	0.2039	1.21048e-08	2.00035e-07	TRUE	SH3D19	protein_coding	5.69824	348.558	303.922	125.058	157.96	149.311	145.371	353	297	119	163	152	151
ENSG00000187479	70.1324	5.03668	0.841163	1.21162e-08	2.00112e-07	TRUE	C11orf96	protein_coding	5.69808	448.287	422.625	5.25455	5.81448	1.96462	6.73908	454	413	5	6	2	7
ENSG00000259370	6.0948	5.74558	0.910313	1.21333e-08	2.00283e-07	TRUE	AC103740.1	antisense_RNA	5.69784	44.4337	36.839	0	0	0	0	45	36	0	0	0	0
ENSG00000100528	987.553	-0.961271	0.168895	1.21725e-08	2.0082e-07	FALSE	CNIH1	protein_coding	-5.69729	525.305	544.399	1189.63	1036.91	932.213	1033	532	532	1132	1070	949	1073
ENSG00000188153	70.7523	-2.96697	0.512858	1.24982e-08	2.06079e-07	TRUE	COL4A5	protein_coding	-5.69279	7.89933	11.2564	36.7818	70.7428	106.09	159.812	8	11	35	73	108	166
ENSG00000110799	6.53236	5.93288	0.919862	1.28251e-08	2.11352e-07	TRUE	VWF	protein_coding	5.68838	43.4463	47.0721	0	0	0	0	44	46	0	0	0	0
ENSG00000139746	978.673	1.62715	0.286787	1.29598e-08	2.13454e-07	TRUE	RBM26	protein_coding	5.68659	2104.18	2461.05	404.6	830.501	811.389	823.13	2131	2405	385	857	826	855
ENSG00000116793	111.314	-1.61596	0.284132	1.3059e-08	2.14969e-07	TRUE	PHTF1	protein_coding	-5.68529	33.5722	38.8856	143.975	133.733	92.3373	89.5334	34	38	137	138	94	93
ENSG00000163975	628.995	-2.03173	0.357959	1.33296e-08	2.19302e-07	TRUE	MELTF	protein_coding	-5.68179	199.458	203.638	1174.92	777.202	954.807	582.449	202	199	1118	802	972	605
ENSG00000242802	159.706	1.28982	0.227581	1.34187e-08	2.20646e-07	TRUE	AP5Z1	protein_coding	5.68065	338.684	344.854	148.178	117.259	130.647	154.999	343	337	141	121	133	161
ENSG00000160161	8.10163	4.13039	0.693055	1.34324e-08	2.2075e-07	TRUE	CILP2	protein_coding	5.68047	53.3205	37.8623	0	1.93816	1.96462	2.88818	54	37	0	2	2	3
ENSG00000107104	137.595	2.10529	0.372335	1.34656e-08	2.21173e-07	TRUE	KANK1	protein_coding	5.68005	409.778	416.485	51.4946	105.63	89.3903	112.639	415	407	49	109	91	117
ENSG00000169155	151.901	1.15873	0.204294	1.34891e-08	2.21436e-07	TRUE	ZBTB43	protein_coding	5.67975	277.464	291.642	101.938	142.455	136.541	123.229	281	285	97	147	139	128
ENSG00000198346	7.81296	4.82626	0.768762	1.35308e-08	2.22e-07	TRUE	ZNF813	protein_coding	5.67922	43.4463	56.2818	1.05091	0	0.982311	1.92545	44	55	1	0	1	2
ENSG00000209082	1327.46	1.38919	0.245037	1.36401e-08	2.23669e-07	TRUE	MT-TL1	Mt_tRNA	5.67785	2674.91	2861.16	1143.39	1235.58	859.522	913.626	2709	2796	1088	1275	875	949
ENSG00000178828	7.16833	6.18438	0.927351	1.3659e-08	2.23856e-07	TRUE	RNF186	protein_coding	5.67761	54.3079	46.0487	0	0	0	0	55	45	0	0	0	0
ENSG00000211454	17.583	3.32819	0.58479	1.40382e-08	2.29943e-07	TRUE	AKR7L	polymorphic_pseudogene	5.67292	72.0814	93.1208	3.15273	3.87632	12.77	5.77635	73	91	3	4	13	6
ENSG00000115687	62.6376	1.78065	0.314555	1.40737e-08	2.30398e-07	TRUE	PASK	protein_coding	5.67249	152.062	152.473	36.7818	46.5158	42.2394	45.2481	154	149	35	48	43	47
ENSG00000112144	65.9616	1.79721	0.318135	1.41629e-08	2.31731e-07	TRUE	ICK	protein_coding	5.67141	176.748	180.102	34.68	52.3303	64.8325	45.2481	179	176	33	54	66	47
ENSG00000073350	368.926	1.23085	0.217628	1.42037e-08	2.32271e-07	TRUE	LLGL2	protein_coding	5.67092	759.323	831.947	377.277	250.022	401.765	309.035	769	813	359	258	409	321
ENSG00000213722	417.717	1.40949	0.249281	1.45143e-08	2.3722e-07	TRUE	DDAH2	protein_coding	5.66721	832.392	1002.84	464.502	255.837	342.827	292.668	843	980	442	264	349	304
ENSG00000163399	806.489	1.43031	0.253056	1.4686e-08	2.39895e-07	TRUE	ATP1A1	protein_coding	5.66519	1825.73	1767.25	867	584.355	667.972	493.878	1849	1727	825	603	680	513
ENSG00000133872	1151.93	-1.22944	0.217343	1.47177e-08	2.40282e-07	TRUE	SARAF	protein_coding	-5.66482	517.406	545.422	998.364	1194.87	1384.08	1471.04	524	533	950	1233	1409	1528
ENSG00000169136	396.357	-2.04406	0.361688	1.47518e-08	2.40707e-07	TRUE	ATF5	protein_coding	-5.66443	110.591	114.61	867	371.157	478.386	259.936	112	112	825	383	487	270
ENSG00000197070	32.876	2.00084	0.3548	1.47718e-08	2.409e-07	TRUE	ARRDC1	protein_coding	5.66419	94.792	106.424	29.4255	21.3197	20.6285	24.0681	96	104	28	22	21	25
ENSG00000253276	122.481	1.36549	0.241485	1.48598e-08	2.42203e-07	TRUE	CCDC71L	protein_coding	5.66317	242.904	246.617	72.5128	109.506	78.5849	112.639	246	241	69	113	80	117
ENSG00000215417	30.3007	2.97779	0.52603	1.50201e-08	2.44682e-07	TRUE	MIR17HG	processed_transcript	5.66133	117.503	108.47	3.15273	10.6599	7.85849	25.9936	119	106	3	11	8	27
ENSG00000113732	1463.75	-1.36451	0.241285	1.50381e-08	2.44842e-07	TRUE	ATP6V0E1	protein_coding	-5.66113	689.217	664.125	2340.38	1444.9	1699.4	1604.86	698	649	2227	1491	1730	1667
ENSG00000161682	45.3429	-3.07329	0.514837	1.50608e-08	2.45078e-07	TRUE	FAM171A2	protein_coding	-5.66087	5.9245	3.06992	71.4619	31.9796	37.3278	60.6517	6	3	68	33	38	63
ENSG00000261116	7.11575	6.17051	0.928027	1.51853e-08	2.46969e-07	TRUE	AL049555.1	sense_overlapping	5.65946	46.4086	53.2119	0	0	0	0	47	52	0	0	0	0
ENSG00000186314	99.6203	1.66966	0.296345	1.5297e-08	2.48649e-07	TRUE	PRELID2	protein_coding	5.6582	249.816	281.409	84.0728	69.7737	86.4434	82.7944	253	275	80	72	88	86
ENSG00000121297	38.4473	1.76492	0.312805	1.53525e-08	2.49416e-07	TRUE	TSHZ3	protein_coding	5.65758	90.8423	104.377	27.3236	20.3507	29.4693	33.6954	92	102	26	21	30	35
ENSG00000166377	79.9587	-1.74994	0.308142	1.5553e-08	2.52535e-07	TRUE	ATP9B	protein_coding	-5.65535	27.6477	31.7225	129.262	104.661	98.2311	82.7944	28	31	123	108	100	86
ENSG00000158856	129.542	-2.20769	0.389277	1.56057e-08	2.53253e-07	TRUE	DMTN	protein_coding	-5.65477	32.5847	41.9555	261.676	141.486	186.639	153.073	33	41	249	146	190	159
ENSG00000065618	10.697	4.23618	0.720109	1.59045e-08	2.57961e-07	TRUE	COL17A1	protein_coding	5.65151	52.3331	68.5615	1.05091	5.81448	0	0.962725	53	67	1	6	0	1
ENSG00000122420	6.04064	5.72532	0.913095	1.59961e-08	2.59306e-07	TRUE	PTGFR	protein_coding	5.65052	38.5092	41.9555	0	0	0	0	39	41	0	0	0	0
ENSG00000137522	308.468	-1.39984	0.247957	1.6014e-08	2.59455e-07	TRUE	RNF121	protein_coding	-5.65033	139.226	124.843	435.077	330.456	303.534	352.357	141	122	414	341	309	366
ENSG00000091879	7.88959	4.34491	0.725125	1.61629e-08	2.61725e-07	TRUE	ANGPT2	protein_coding	5.64874	40.4841	55.2585	1.05091	1.93816	1.96462	0.962725	41	54	1	2	2	1
ENSG00000104177	163.368	-2.34288	0.415922	1.62248e-08	2.62585e-07	TRUE	MYEF2	protein_coding	-5.64808	30.6099	29.6759	79.8691	214.167	161.099	226.24	31	29	76	221	164	235
ENSG00000146574	82.5607	1.52859	0.271046	1.62533e-08	2.62903e-07	TRUE	CCZ1B	protein_coding	5.64778	172.798	170.892	46.24	64.9283	52.0625	69.3162	175	167	44	67	53	72
ENSG00000147509	54.4617	-5.10816	0.665529	1.62995e-08	2.63507e-07	TRUE	RGS20	protein_coding	-5.64729	0	0	76.7164	57.1757	51.0802	55.8381	0	0	73	59	52	58
ENSG00000070159	103.58	1.57848	0.28006	1.65025e-08	2.66644e-07	TRUE	PTPN3	protein_coding	5.64516	224.143	221.034	48.3418	89.1553	75.638	77.018	227	216	46	92	77	80
ENSG00000161249	177.642	-1.87704	0.333588	1.66141e-08	2.68302e-07	TRUE	DMKN	protein_coding	-5.644	41.4715	33.7691	228.047	90.1244	126.718	141.521	42	33	217	93	129	147
ENSG00000126217	18.2105	2.40165	0.427014	1.69021e-08	2.72804e-07	TRUE	MCF2L	protein_coding	5.64105	67.1443	61.3983	9.45819	9.69079	11.7877	13.4782	68	60	9	10	12	14
ENSG00000145147	12.2438	4.29783	0.735394	1.71012e-08	2.7587e-07	TRUE	SLIT2	protein_coding	5.63903	71.094	76.7479	4.20364	0	0	4.81363	72	75	4	0	0	5
ENSG00000168779	61.2646	-2.45916	0.429932	1.72372e-08	2.77912e-07	TRUE	SHOX2	protein_coding	-5.63766	8.88675	11.2564	40.9855	81.4027	55.9917	75.0926	9	11	39	84	57	78
ENSG00000006607	92.5743	2.0766	0.369497	1.73414e-08	2.79442e-07	TRUE	FARP2	protein_coding	5.63663	255.741	267.083	70.4109	66.8665	33.3986	62.5771	259	261	67	69	34	65
ENSG00000074964	364.999	1.93932	0.346093	1.74822e-08	2.81558e-07	TRUE	ARHGEF10L	protein_coding	5.63523	1129.6	1122.57	373.073	210.29	289.782	238.756	1144	1097	355	217	295	248
ENSG00000082014	66.3488	-2.5381	0.445187	1.75649e-08	2.82644e-07	TRUE	SMARCD3	protein_coding	-5.63442	21.7232	9.20975	97.7346	56.2066	160.117	92.4216	22	9	93	58	163	96
ENSG00000069869	207.558	-2.65271	0.473605	1.75686e-08	2.82644e-07	TRUE	NEDD4	protein_coding	-5.63438	26.6602	32.7458	67.2582	354.683	182.71	275.339	27	32	64	366	186	286
ENSG00000131711	2421.02	-1.69354	0.301928	1.81473e-08	2.91796e-07	TRUE	MAP1B	protein_coding	-5.6288	786.971	812.505	2088.16	3331.69	3206.26	2096.82	797	794	1987	3438	3264	2178
ENSG00000196705	44.5099	2.3151	0.41345	1.82713e-08	2.93633e-07	TRUE	ZNF431	protein_coding	5.62762	130.339	145.309	16.8146	24.227	30.4517	29.8445	132	142	16	25	31	31
ENSG00000213088	6.38236	5.88528	0.92244	1.84e-08	2.9554e-07	TRUE	ACKR1	protein_coding	5.62641	45.4211	42.9788	0	0	0	0	46	42	0	0	0	0
ENSG00000171522	26.119	2.10889	0.376017	1.84437e-08	2.96083e-07	TRUE	PTGER4	protein_coding	5.626	78.9933	77.7712	16.8146	18.4125	21.6108	11.5527	80	76	16	19	22	12
ENSG00000111885	17.9211	3.49135	0.613728	1.86484e-08	2.99208e-07	TRUE	MAN1A1	protein_coding	5.62409	63.1946	77.7712	2.10182	10.6599	3.92925	1.92545	64	76	2	11	4	2
ENSG00000170271	8.17704	5.38144	0.770282	1.89891e-08	3.0451e-07	TRUE	FAXDC2	protein_coding	5.62097	43.4463	54.2352	1.05091	0	0.982311	0	44	53	1	0	1	0
ENSG00000148798	134.878	-5.88203	0.587794	1.90211e-08	3.04859e-07	TRUE	INA	protein_coding	-5.62068	0	1.02331	170.247	146.331	118.86	154.036	0	1	162	151	121	160
ENSG00000205155	207.143	-1.48376	0.26411	1.9066e-08	3.05415e-07	TRUE	PSENEN	protein_coding	-5.62027	92.8171	77.7712	339.444	229.672	225.932	182.918	94	76	323	237	230	190
ENSG00000170275	604.718	-1.4375	0.256089	1.9134e-08	3.06339e-07	TRUE	CRTAP	protein_coding	-5.61965	257.716	261.966	914.291	638.623	697.441	623.846	261	256	870	659	710	648
ENSG00000278570	111.256	-4.02151	0.659872	1.91502e-08	3.06435e-07	TRUE	NR2E3	protein_coding	-5.61951	1.97483	2.04661	27.3236	66.8665	93.3196	152.111	2	2	26	69	95	158
ENSG00000184117	112.591	-1.71665	0.305435	1.91757e-08	3.06662e-07	TRUE	NIPSNAP1	protein_coding	-5.61928	32.5847	35.8157	136.618	115.32	105.107	111.676	33	35	130	119	107	116
ENSG00000153208	23.7229	2.36698	0.420337	1.9185e-08	3.06662e-07	TRUE	MERTK	protein_coding	5.61919	66.1569	50.142	9.45819	15.5053	4.91156	11.5527	67	49	9	16	5	12
ENSG00000257084	8.88696	5.69177	0.823058	1.9304e-08	3.08307e-07	TRUE	MIR200CHG	lincRNA	5.61813	60.2324	59.3517	0	0.969079	0.982311	0	61	58	0	1	1	0
ENSG00000117984	4401.41	-1.79834	0.320204	1.93086e-08	3.08307e-07	TRUE	CTSD	protein_coding	-5.61808	1730.94	1667.99	8125.63	4454.86	7396.8	4583.53	1753	1630	7732	4597	7530	4761
ENSG00000197982	178.381	-1.53782	0.273805	1.93201e-08	3.08324e-07	TRUE	C1orf122	protein_coding	-5.61798	64.1821	76.7479	279.542	162.805	174.851	223.352	65	75	266	168	178	232
ENSG00000166780	345.262	-2.21047	0.396157	1.97086e-08	3.14357e-07	TRUE	C16orf45	protein_coding	-5.61454	70.1066	70.6081	328.935	283.94	286.835	524.685	71	69	313	293	292	545
ENSG00000148848	54.211	3.04452	0.542187	1.98972e-08	3.17195e-07	TRUE	ADAM12	protein_coding	5.61289	201.433	214.894	26.2727	24.227	25.5401	6.73908	204	210	25	25	26	7
ENSG00000184786	14.5899	2.74909	0.489711	1.99445e-08	3.1778e-07	TRUE	TCTE3	protein_coding	5.61248	54.3079	59.3517	3.15273	6.78356	8.8408	10.59	55	58	3	7	9	11
ENSG00000237970	48.9439	-5.21644	0.713268	2.01057e-08	3.20177e-07	TRUE	TMEM161BP1	processed_pseudogene	-5.61109	0	0	17.8655	65.8974	117.877	88.5707	0	0	17	68	120	92
ENSG00000104213	62.3648	-2.30362	0.405451	2.01664e-08	3.20972e-07	TRUE	PDGFRL	protein_coding	-5.61057	9.87416	11.2564	77.7673	50.3921	46.1686	60.6517	10	11	74	52	47	63
ENSG00000152484	179.728	1.73176	0.309339	2.0238e-08	3.21939e-07	TRUE	USP12	protein_coding	5.60995	421.627	441.045	62.0037	136.64	138.506	163.663	427	431	59	141	141	170
ENSG00000135899	67.2465	1.53516	0.274119	2.02772e-08	3.2239e-07	TRUE	SP110	protein_coding	5.60962	132.314	157.589	36.7818	60.0829	46.1686	51.9872	134	154	35	62	47	54
ENSG00000081320	50.1004	2.05697	0.368441	2.06743e-08	3.28529e-07	TRUE	STK17B	protein_coding	5.60626	136.263	164.752	25.2218	53.2994	31.434	25.9936	138	161	24	55	32	27
ENSG00000125864	122.834	-2.4414	0.434788	2.08639e-08	3.31365e-07	TRUE	BFSP1	protein_coding	-5.60468	27.6477	25.5826	174.451	126.949	138.506	208.911	28	25	166	131	141	217
ENSG00000215018	9.5804	4.69518	0.777541	2.12516e-08	3.37334e-07	TRUE	COL28A1	protein_coding	5.60149	58.2576	60.375	1.05091	1.93816	0.982311	0.962725	59	59	1	2	1	1
ENSG00000173486	619.488	-1.28671	0.229939	2.12624e-08	3.37334e-07	TRUE	FKBP2	protein_coding	-5.6014	284.376	295.735	838.626	552.375	754.415	727.82	288	289	798	570	768	756
ENSG00000004799	960.658	-2.43448	0.440863	2.13697e-08	3.38857e-07	TRUE	PDK4	protein_coding	-5.60053	120.465	159.636	609.528	892.522	1268.16	682.572	122	156	580	921	1291	709
ENSG00000257698	46.589	-2.37718	0.416198	2.16746e-08	3.43508e-07	TRUE	AC084033.3	lincRNA	-5.59807	6.91191	11.2564	63.0546	49.423	45.1863	54.8753	7	11	60	51	46	57
ENSG00000085832	183.085	1.34673	0.241045	2.17016e-08	3.43753e-07	TRUE	EPS15	protein_coding	5.59786	374.231	375.553	95.6328	148.269	152.258	182.918	379	367	91	153	155	190
ENSG00000136848	55.9724	2.04908	0.368297	2.18036e-08	3.45185e-07	TRUE	DAB2IP	protein_coding	5.59705	190.571	171.915	44.1382	39.7323	36.3455	44.2854	193	168	42	41	37	46
ENSG00000047457	284.011	-4.05729	0.767216	2.22141e-08	3.51498e-07	TRUE	CP	protein_coding	-5.59381	2.96225	8.18644	52.5455	168.62	478.386	483.288	3	8	50	174	487	502
ENSG00000115504	591.777	-2.25387	0.406088	2.23595e-08	3.5361e-07	TRUE	EHBP1	protein_coding	-5.59268	110.591	124.843	232.251	797.552	575.634	863.564	112	122	221	823	586	897
ENSG00000153012	6.60591	5.42769	0.85549	2.25803e-08	3.56913e-07	TRUE	LGI2	protein_coding	5.59097	50.3582	31.7225	0	0.969079	0	0	51	31	0	1	0	0
ENSG00000197245	6.9238	5.60034	0.877152	2.29922e-08	3.6323e-07	TRUE	FAM110D	protein_coding	5.58783	55.2953	36.839	0	0	0.982311	0	56	36	0	0	1	0
ENSG00000139540	7.07895	5.68965	0.887405	2.3513e-08	3.71261e-07	TRUE	SLC39A5	protein_coding	5.58394	57.2701	38.8856	1.05091	0	0	0	58	38	1	0	0	0
ENSG00000174684	430.593	-1.6345	0.293383	2.39942e-08	3.78659e-07	TRUE	B4GAT1	protein_coding	-5.58042	170.823	150.426	744.044	348.869	556.971	410.121	173	147	708	360	567	426
ENSG00000185920	36.0586	2.72041	0.489209	2.40891e-08	3.79954e-07	TRUE	PTCH1	protein_coding	5.57973	129.352	133.03	13.6618	9.69079	10.8054	34.6581	131	130	13	10	11	36
ENSG00000189221	214.38	1.69455	0.305619	2.43905e-08	3.84505e-07	TRUE	MAOA	protein_coding	5.57757	588.5	609.89	120.855	131.795	261.295	198.321	596	596	115	136	266	206
ENSG00000168672	78.2185	2.19705	0.392766	2.44438e-08	3.85142e-07	TRUE	FAM84B	protein_coding	5.57719	134.289	152.473	36.7818	32.9487	22.5932	25.0309	136	149	35	34	23	26
ENSG00000080573	8.36809	5.49722	0.80035	2.4471e-08	3.85312e-07	TRUE	COL5A3	protein_coding	5.57699	59.245	48.0954	0	1.93816	0	0	60	47	0	2	0	0
ENSG00000198353	45.4452	-2.7476	0.477443	2.44805e-08	3.85312e-07	TRUE	HOXC4	protein_coding	-5.57693	7.89933	5.11653	71.4619	40.7013	46.1686	54.8753	8	5	68	42	47	57
ENSG00000157064	46.8309	-4.13112	0.612084	2.4748e-08	3.89318e-07	TRUE	NMNAT2	protein_coding	-5.57503	1.97483	1.02331	48.3418	59.1138	55.0094	62.5771	2	1	46	61	56	65
ENSG00000130433	131.04	-5.86172	0.634133	2.49794e-08	3.92749e-07	TRUE	CACNG6	protein_coding	-5.57341	0	1.02331	105.091	129.857	168.958	268.6	0	1	100	134	172	279
ENSG00000131943	335.534	-1.28138	0.230042	2.50548e-08	3.93727e-07	TRUE	C19orf12	protein_coding	-5.57289	176.748	143.263	498.131	313.982	416.5	351.395	179	140	474	324	424	365
ENSG00000156113	45.9699	2.98687	0.53966	2.50953e-08	3.94156e-07	TRUE	KCNMA1	protein_coding	5.57261	232.043	198.521	27.3236	45.5467	6.87618	8.66453	235	194	26	47	7	9
ENSG00000183508	7.47696	4.53537	0.738585	2.51696e-08	3.95115e-07	TRUE	FAM46C	protein_coding	5.57209	46.4086	36.839	2.10182	0.969079	0.982311	0	47	36	2	1	1	0
ENSG00000168397	184.61	1.41433	0.254643	2.52294e-08	3.95845e-07	TRUE	ATG4B	protein_coding	5.57168	433.476	427.742	210.182	113.382	140.471	169.44	439	418	200	117	143	176
ENSG00000174579	218.455	1.34488	0.242053	2.55064e-08	3.9998e-07	TRUE	MSL2	protein_coding	5.56978	495.683	452.301	179.706	196.723	187.621	169.44	502	442	171	203	191	176
ENSG00000273382	42.2481	-2.61396	0.456777	2.56551e-08	4.021e-07	TRUE	AL356488.3	antisense_RNA	-5.56877	6.91191	8.18644	44.1382	42.6395	57.9564	71.2417	7	8	42	44	59	74
ENSG00000130300	6.94905	6.10795	0.932197	2.57109e-08	4.02764e-07	TRUE	PLVAP	protein_coding	5.56839	54.3079	42.9788	0	0	0	0	55	42	0	0	0	0
ENSG00000230630	6.88878	6.10329	0.931735	2.58162e-08	4.04201e-07	TRUE	DNM3OS	antisense_RNA	5.56767	49.3708	47.0721	0	0	0	0	50	46	0	0	0	0
ENSG00000120725	196.612	-1.51223	0.271525	2.5947e-08	4.06035e-07	TRUE	SIL1	protein_coding	-5.56679	86.8926	82.8877	310.018	197.692	283.888	201.21	88	81	295	204	289	209
ENSG00000218891	60.6252	-1.96841	0.35081	2.59902e-08	4.0646e-07	TRUE	ZNF579	protein_coding	-5.5665	18.7609	21.4894	102.989	60.0829	82.5142	87.608	19	21	98	62	84	91
ENSG00000143603	8.74968	5.5308	0.810021	2.60015e-08	4.0646e-07	TRUE	KCNN3	protein_coding	5.56643	52.3331	61.3983	0	0	0	1.92545	53	60	0	0	0	2
ENSG00000156687	90.1016	-4.8763	0.665932	2.60268e-08	4.06643e-07	TRUE	UNC5D	protein_coding	-5.56626	0	0	35.7309	64.9283	66.7972	75.0926	0	0	34	67	68	78
ENSG00000078902	365.068	-1.74691	0.313858	2.60503e-08	4.06797e-07	TRUE	TOLLIP	protein_coding	-5.5661	138.238	146.333	753.502	397.323	451.863	379.314	140	143	717	410	460	394
ENSG00000278970	260.365	-1.75676	0.315804	2.62409e-08	4.09558e-07	TRUE	HEIH	TEC	-5.56483	93.8045	98.2373	535.964	201.569	287.817	324.438	95	96	510	208	293	337
ENSG00000152784	12.739	3.31235	0.58986	2.63377e-08	4.10722e-07	TRUE	PRDM8	protein_coding	5.56419	56.2827	56.2818	2.10182	3.87632	3.92925	7.7018	57	55	2	4	4	8
ENSG00000188820	6.25463	5.74257	0.922922	2.6343e-08	4.10722e-07	TRUE	FAM26F	protein_coding	5.56415	35.547	49.1187	0	0	0	0	36	48	0	0	0	0
ENSG00000169031	118.487	-4.59739	0.784277	2.66005e-08	4.1452e-07	TRUE	COL4A3	protein_coding	-5.56246	0	0	15.7636	125.98	147.347	233.942	0	0	15	130	150	243
ENSG00000213995	44.0676	1.80411	0.325547	2.67661e-08	4.16882e-07	TRUE	NAXD	protein_coding	5.56137	120.465	116.657	29.4255	22.2888	28.487	50.0617	122	114	28	23	29	52
ENSG00000115267	24.1908	2.71	0.487488	2.68655e-08	4.18016e-07	TRUE	IFIH1	protein_coding	5.56073	84.9178	80.8411	3.15273	17.4434	14.7347	8.66453	86	79	3	18	15	9
ENSG00000131408	58.7133	-1.74889	0.312354	2.68669e-08	4.18016e-07	TRUE	NR1H2	protein_coding	-5.56072	28.6351	16.3729	87.2255	65.8974	75.638	86.6453	29	16	83	68	77	90
ENSG00000177459	48.5608	-5.03276	0.675843	2.72523e-08	4.23607e-07	TRUE	ERICH5	protein_coding	-5.55823	0	0	44.1382	56.2066	71.7087	53.9126	0	0	42	58	73	56
ENSG00000176463	281.302	-1.54572	0.278269	2.72548e-08	4.23607e-07	TRUE	SLCO3A1	protein_coding	-5.55821	103.679	123.82	317.375	344.023	353.632	348.506	105	121	302	355	360	362
ENSG00000213123	77.1303	-1.61366	0.289452	2.74614e-08	4.26596e-07	TRUE	TCTEX1D2	protein_coding	-5.5569	28.6351	27.6292	79.8691	78.4954	99.2134	98.198	29	27	76	81	101	102
ENSG00000147459	440.393	-2.18107	0.395748	2.75157e-08	4.27218e-07	TRUE	DOCK5	protein_coding	-5.55655	77.0185	86.981	221.742	369.219	388.013	648.877	78	85	211	381	395	674
ENSG00000149380	43.8642	-2.83978	0.494687	2.76794e-08	4.29535e-07	TRUE	P4HA3	protein_coding	-5.55552	1.97483	11.2564	58.8509	47.4849	77.6026	46.2108	2	11	56	49	79	48
ENSG00000154721	5.37412	5.64966	0.912908	2.78566e-08	4.3206e-07	TRUE	JAM2	protein_coding	5.5544	35.547	36.839	0	0	0	0	36	36	0	0	0	0
ENSG00000069943	112.265	-1.51392	0.272622	2.78973e-08	4.32467e-07	TRUE	PIGB	protein_coding	-5.55415	33.5722	41.9555	83.0219	108.537	126.718	125.154	34	41	79	112	129	130
ENSG00000197535	266.658	-1.83465	0.33173	2.79894e-08	4.33668e-07	TRUE	MYO5A	protein_coding	-5.55357	69.1191	68.5615	142.924	312.044	303.534	275.339	70	67	136	322	309	286
ENSG00000159640	8.76049	5.70289	0.835904	2.80167e-08	4.33866e-07	TRUE	ACE	protein_coding	5.5534	57.2701	62.4216	0	0	0.982311	0.962725	58	61	0	0	1	1
ENSG00000009830	316.914	-1.45317	0.261848	2.80473e-08	4.34114e-07	TRUE	POMT2	protein_coding	-5.55321	141.201	130.983	533.862	379.879	353.632	257.048	143	128	508	392	360	267
ENSG00000118707	36.0707	2.85862	0.514478	2.80632e-08	4.34135e-07	TRUE	TGIF2	protein_coding	5.55311	106.641	134.053	15.7636	8.72171	3.92925	27.919	108	131	15	9	4	29
ENSG00000153395	159.56	-2.18427	0.393691	2.81284e-08	4.34918e-07	TRUE	LPCAT1	protein_coding	-5.5527	47.396	30.6992	293.204	156.991	190.568	131.893	48	30	279	162	194	137
ENSG00000214941	237.451	-1.17776	0.212351	2.82324e-08	4.36299e-07	TRUE	ZSWIM7	protein_coding	-5.55206	117.503	99.2606	302.662	215.136	240.666	235.868	119	97	288	222	245	245
ENSG00000137731	40.5018	-4.07186	0.638165	2.83798e-08	4.38349e-07	TRUE	FXYD2	protein_coding	-5.55115	0.987416	3.06992	57.8	29.0724	84.4788	69.3162	1	3	55	30	86	72
ENSG00000090520	591.938	-1.1191	0.202076	2.87889e-08	4.44222e-07	TRUE	DNAJB11	protein_coding	-5.54865	255.741	278.339	570.644	567.881	663.06	543.94	259	272	543	586	675	565
ENSG00000196975	2084.32	-1.80618	0.32595	2.87898e-08	4.44222e-07	TRUE	ANXA4	protein_coding	-5.54864	722.789	755.199	2336.17	2234.7	3351.65	2848.7	732	738	2223	2306	3412	2959
ENSG00000198873	67.4238	1.81404	0.328917	2.94229e-08	4.53756e-07	TRUE	GRK5	protein_coding	5.54484	201.433	191.358	66.2073	48.454	52.0625	47.1735	204	187	63	50	53	49
ENSG00000171530	1531.14	-1.14444	0.20684	2.97458e-08	4.58498e-07	TRUE	TBCA	protein_coding	-5.54293	706.003	735.757	2007.24	1601.89	1483.29	1354.55	715	719	1910	1653	1510	1407
ENSG00000197879	428.589	-1.31749	0.237744	2.98096e-08	4.59244e-07	TRUE	MYO1C	protein_coding	-5.54255	198.471	223.081	726.179	426.395	545.183	437.077	201	218	691	440	555	454
ENSG00000196839	76.7109	-2.21266	0.396955	2.99817e-08	4.61656e-07	TRUE	ADA	protein_coding	-5.54154	18.7609	17.3962	146.076	97.877	60.9033	62.5771	19	17	139	101	62	65
ENSG00000167491	199.671	1.29526	0.234291	3.02347e-08	4.65311e-07	TRUE	GATAD2A	protein_coding	5.54007	403.853	424.672	233.302	144.393	147.347	140.558	409	415	222	149	150	146
ENSG00000256043	63.8668	1.90002	0.344405	3.03369e-08	4.66643e-07	TRUE	CTSO	protein_coding	5.53948	160.949	199.545	21.0182	51.3612	64.8325	46.2108	163	195	20	53	66	48
ENSG00000000938	6.82081	6.08159	0.932963	3.06263e-08	4.70852e-07	TRUE	FGR	protein_coding	5.53782	47.396	48.0954	0	0	0	0	48	47	0	0	0	0
ENSG00000198771	6.03328	5.64265	0.920144	3.06606e-08	4.71135e-07	TRUE	RCSD1	protein_coding	5.53762	32.5847	47.0721	0	0	0	0	33	46	0	0	0	0
ENSG00000141384	27.2724	2.34438	0.424351	3.08335e-08	4.73549e-07	TRUE	TAF4B	protein_coding	5.53664	80.9681	89.0276	13.6618	24.227	12.77	10.59	82	87	13	25	13	11
ENSG00000145113	5.36977	5.59492	0.912714	3.10603e-08	4.76786e-07	TRUE	MUC4	protein_coding	5.53535	38.5092	32.7458	0	0	0	0	39	32	0	0	0	0
ENSG00000111335	10.1952	5.55719	0.827296	3.11899e-08	4.78529e-07	TRUE	OAS2	protein_coding	5.53462	72.0814	58.3284	0	0	0.982311	0.962725	73	57	0	0	1	1
ENSG00000105219	10.7388	3.65668	0.651666	3.14601e-08	4.82426e-07	TRUE	CNTD2	protein_coding	5.53311	70.1066	50.142	1.05091	2.90724	2.94693	6.73908	71	49	1	3	3	7
ENSG00000264379	63.9076	-5.00193	0.718523	3.15302e-08	4.83251e-07	TRUE	SNORD39__ENSG00000264379	snoRNA	-5.53272	0	0	13.6618	83.3408	110.019	87.608	0	0	13	86	112	91
ENSG00000144645	97.5325	1.60595	0.291415	3.20448e-08	4.90887e-07	TRUE	OSBPL10	protein_coding	5.52988	221.181	260.943	79.8691	87.2171	87.4257	52.9499	224	255	76	90	89	55
ENSG00000103460	52.9407	2.31144	0.421345	3.21496e-08	4.9224e-07	TRUE	TOX3	protein_coding	5.52931	188.597	198.521	22.0691	31.9796	38.3101	49.099	191	194	21	33	39	51
ENSG00000089199	368.159	-2.79605	0.880683	3.21829e-08	4.92496e-07	TRUE	CHGB	protein_coding	-5.52913	0	0	67.2582	135.671	153.241	743.224	0	0	64	140	156	772
ENSG00000012504	38.0833	-5.26682	0.738058	3.31057e-08	5.06357e-07	TRUE	NR1H4	protein_coding	-5.52416	0	0	35.7309	38.7632	139.488	67.3908	0	0	34	40	142	70
ENSG00000251003	51.3187	-3.00572	0.527066	3.31465e-08	5.06721e-07	TRUE	ZFPM2-AS1	processed_transcript	-5.52395	4.93708	7.16314	28.3746	49.423	93.3196	80.8689	5	7	27	51	95	84
ENSG00000171227	80.0998	-2.54568	0.455217	3.36687e-08	5.1444e-07	TRUE	TMEM37	protein_coding	-5.5212	20.7357	20.4661	135.567	84.3099	156.188	161.738	21	20	129	87	159	168
ENSG00000130741	1005.84	-0.885358	0.160525	3.37826e-08	5.15916e-07	FALSE	EIF2S3	protein_coding	-5.52061	582.576	559.748	1042.5	934.193	1068.75	1196.67	590	547	992	964	1088	1243
ENSG00000196586	490.958	2.09173	0.37995	3.38077e-08	5.16035e-07	TRUE	MYO6	protein_coding	5.52048	1233.28	1484.82	106.142	363.405	338.897	384.127	1249	1451	101	375	345	399
ENSG00000147123	399.75	-1.78489	0.32405	3.39179e-08	5.17451e-07	TRUE	NDUFB11	protein_coding	-5.51991	127.377	141.216	806.048	382.786	432.217	311.923	129	138	767	395	440	324
ENSG00000102780	312.942	2.47166	0.448778	3.45102e-08	5.26219e-07	TRUE	DGKH	protein_coding	5.51686	958.781	948.604	45.1891	171.527	176.816	222.39	971	927	43	177	180	231
ENSG00000198435	17.8363	4.00376	0.708376	3.49147e-08	5.32115e-07	TRUE	NRARP	protein_coding	5.51481	70.1066	84.9344	3.15273	1.93816	3.92925	2.88818	71	83	3	2	4	3
ENSG00000166145	5.23003	5.47463	0.908325	3.49939e-08	5.33048e-07	TRUE	SPINT1	protein_coding	5.51442	25.6728	40.9322	0	0	0	0	26	40	0	0	0	0
ENSG00000079739	214.544	-1.8968	0.34446	3.50448e-08	5.33551e-07	TRUE	PGM1	protein_coding	-5.51416	70.1066	62.4216	410.906	221.919	266.206	142.483	71	61	391	229	271	148
ENSG00000136146	295.951	1.60117	0.290907	3.50727e-08	5.33703e-07	TRUE	MED4	protein_coding	5.51402	653.67	663.102	143.975	282.002	194.498	222.39	662	648	137	291	198	231
ENSG00000178951	788.289	1.36728	0.248756	3.51106e-08	5.34007e-07	TRUE	ZBTB7A	protein_coding	5.51383	1681.57	1879.81	691.499	533.963	673.866	807.726	1703	1837	658	551	686	839
ENSG00000127946	334.988	-2.07335	0.377655	3.52435e-08	5.35756e-07	TRUE	HIP1	protein_coding	-5.51317	70.1066	90.0509	306.866	281.033	326.127	535.275	71	88	292	290	332	556
ENSG00000112245	9387.22	-1.36617	0.248816	3.53012e-08	5.3624e-07	TRUE	PTP4A1	protein_coding	-5.51288	3388.81	3332.91	9325.77	8293.38	9480.29	8282.32	3432	3257	8874	8558	9651	8603
ENSG00000128340	6.80799	6.06657	0.934354	3.53114e-08	5.3624e-07	TRUE	RAC2	protein_coding	5.51283	52.3331	42.9788	0	0	0	0	53	42	0	0	0	0
ENSG00000076356	95.7233	2.42755	0.443385	3.55871e-08	5.40152e-07	TRUE	PLXNA2	protein_coding	5.51146	349.545	322.341	34.68	57.1757	68.7618	62.5771	354	315	33	59	70	65
ENSG00000140043	47.8431	-2.59304	0.459166	3.56997e-08	5.41585e-07	TRUE	PTGR2	protein_coding	-5.5109	5.9245	9.20975	27.3236	57.1757	71.7087	58.7262	6	9	26	59	73	61
ENSG00000154310	29.6616	2.08505	0.37973	3.61712e-08	5.48459e-07	TRUE	TNIK	protein_coding	5.50859	91.8297	81.8644	11.56	21.3197	24.5578	19.2545	93	80	11	22	25	20
ENSG00000169896	16.6475	3.52329	0.633881	3.62232e-08	5.48968e-07	TRUE	ITGAM	protein_coding	5.50834	81.9556	68.5615	10.5091	2.90724	4.91156	0.962725	83	67	10	3	5	1
ENSG00000146904	6.09315	5.78681	0.927686	3.80847e-08	5.76886e-07	TRUE	EPHA1	protein_coding	5.49951	43.4463	40.9322	0	0	0	0	44	40	0	0	0	0
ENSG00000156504	421.765	0.931813	0.169726	3.8978e-08	5.90117e-07	FALSE	FAM122B	protein_coding	5.49542	667.493	740.873	298.458	412.828	398.818	357.171	676	724	284	426	406	371
ENSG00000227954	54.0259	-3.89671	0.631101	3.96151e-08	5.99201e-07	TRUE	TARID	antisense_RNA	-5.49256	0.987416	3.06992	18.9164	40.7013	90.3726	94.3471	1	3	18	42	92	98
ENSG00000104432	4.86171	5.45867	0.905182	3.96183e-08	5.99201e-07	TRUE	IL7	protein_coding	5.49254	33.5722	28.6526	0	0	0	0	34	28	0	0	0	0
ENSG00000081059	42.9781	1.97492	0.361422	4.01219e-08	6.06511e-07	TRUE	TCF7	protein_coding	5.49031	132.314	126.89	48.3418	30.0415	22.5932	24.0681	134	124	46	31	23	25
ENSG00000160352	29.5127	2.76665	0.503651	4.02218e-08	6.07712e-07	TRUE	ZNF714	protein_coding	5.48988	78.9933	89.0276	9.45819	6.78356	13.7524	12.5154	80	87	9	7	14	13
ENSG00000174514	13.1083	2.9856	0.539071	4.03835e-08	6.09846e-07	TRUE	MFSD4A	protein_coding	5.48917	50.3582	38.8856	5.25455	4.8454	1.96462	6.73908	51	38	5	5	2	7
ENSG00000151789	5.23114	5.59717	0.915586	4.04242e-08	6.10151e-07	TRUE	ZNF385D	protein_coding	5.48899	34.5596	35.8157	0	0	0	0	35	35	0	0	0	0
ENSG00000173391	11.2226	5.19328	0.771985	4.0459e-08	6.10367e-07	TRUE	OLR1	protein_coding	5.48884	47.396	49.1187	0	0.969079	0	0.962725	48	48	0	1	0	1
ENSG00000169071	8.40441	5.39191	0.803547	4.09691e-08	6.1775e-07	TRUE	ROR2	protein_coding	5.48662	60.2324	45.0254	0	1.93816	0	0	61	44	0	2	0	0
ENSG00000088727	216.727	1.4159	0.258645	4.12086e-08	6.20847e-07	TRUE	KIF9	protein_coding	5.48559	466.06	469.697	229.098	169.589	159.134	129.968	472	459	218	175	162	135
ENSG00000257178	24.5378	3.24925	0.593498	4.12264e-08	6.20847e-07	TRUE	AC103702.1	sense_intronic	5.48552	107.628	137.123	10.5091	4.8454	4.91156	19.2545	109	134	10	5	5	20
ENSG00000115486	149.082	-1.46725	0.267501	4.1237e-08	6.20847e-07	TRUE	GGCX	protein_coding	-5.48547	61.2198	59.3517	204.927	181.218	149.311	148.26	62	58	195	187	152	154
ENSG00000134504	113.382	-2.46988	0.45063	4.14372e-08	6.23546e-07	TRUE	KCTD1	protein_coding	-5.48461	15.7987	20.4661	130.313	107.568	85.4611	140.558	16	20	124	111	87	146
ENSG00000145912	531.437	-2.04658	0.374442	4.17524e-08	6.27972e-07	TRUE	NHP2	protein_coding	-5.48327	155.024	148.379	1252.68	501.014	519.643	407.233	157	145	1192	517	529	423
ENSG00000136783	103.17	1.35367	0.247624	4.18359e-08	6.28854e-07	TRUE	NIPSNAP3A	protein_coding	5.48292	235.005	230.244	75.6655	119.197	76.6203	85.6825	238	225	72	123	78	89
ENSG00000167972	74.2545	-2.25225	0.408325	4.18532e-08	6.28854e-07	TRUE	ABCA3	protein_coding	-5.48285	16.7861	17.3962	128.211	67.8356	98.2311	65.4653	17	17	122	70	100	68
ENSG00000196711	5.20136	5.33937	0.90569	4.19335e-08	6.29743e-07	TRUE	ALKAL1	protein_coding	5.48251	32.5847	30.6992	0	0	0	0	33	30	0	0	0	0
ENSG00000150459	1120.87	0.959869	0.175377	4.25023e-08	6.37735e-07	FALSE	SAP18	protein_coding	5.48013	2044.94	1917.67	1240.07	986.523	898.815	923.253	2071	1874	1180	1018	915	959
ENSG00000130224	9.85994	3.91359	0.673629	4.25085e-08	6.37735e-07	TRUE	LRCH2	protein_coding	5.4801	28.6351	40.9322	1.05091	2.90724	1.96462	0	29	40	1	3	2	0
ENSG00000189369	65.4929	-1.87287	0.339956	4.29281e-08	6.43545e-07	TRUE	GSPT2	protein_coding	-5.47836	18.7609	19.4428	76.7164	54.2684	63.8502	101.086	19	19	73	56	65	105
ENSG00000087088	394.296	-2.21574	0.406022	4.2939e-08	6.43545e-07	TRUE	BAX	protein_coding	-5.47832	103.679	92.0975	836.524	456.436	424.358	268.6	105	90	796	471	432	279
ENSG00000170430	226.626	-1.89714	0.346635	4.31435e-08	6.46285e-07	TRUE	MGMT	protein_coding	-5.47748	85.9052	61.3983	478.164	245.177	276.029	157.887	87	60	455	253	281	164
ENSG00000126785	6.76622	5.51842	0.884249	4.355e-08	6.52046e-07	TRUE	RHOJ	protein_coding	5.47582	33.5722	56.2818	0	0	0.982311	0	34	55	0	0	1	0
ENSG00000231500	1107.7	1.74985	0.320471	4.39321e-08	6.57437e-07	TRUE	RPS18	protein_coding	5.47427	2628.5	2926.65	1124.47	780.109	692.529	578.598	2662	2860	1070	805	705	601
ENSG00000124784	141.999	1.40708	0.257541	4.4018e-08	6.58392e-07	TRUE	RIOK1	protein_coding	5.47392	273.514	323.365	71.4619	112.413	134.577	122.266	277	316	68	116	137	127
ENSG00000115884	579.779	-1.5407	0.282238	4.46198e-08	6.67058e-07	TRUE	SDC1	protein_coding	-5.47152	236.98	201.591	884.866	728.748	588.404	423.599	240	197	842	752	599	440
ENSG00000176387	7.99277	4.7533	0.788831	4.47774e-08	6.69078e-07	TRUE	HSD11B2	protein_coding	5.47089	58.2576	42.9788	0	2.90724	0	0.962725	59	42	0	3	0	1
ENSG00000177374	10.2499	3.70497	0.666887	4.49434e-08	6.71222e-07	TRUE	HIC1	protein_coding	5.47024	57.2701	61.3983	4.20364	0	6.87618	1.92545	58	60	4	0	7	2
ENSG00000037241	105.391	-1.55542	0.284211	4.5097e-08	6.73179e-07	TRUE	RPL26L1	protein_coding	-5.46963	44.4337	31.7225	117.702	130.826	109.037	104.937	45	31	112	135	111	109
ENSG00000072041	55.7915	-4.89833	0.695207	4.51869e-08	6.74183e-07	TRUE	SLC6A15	protein_coding	-5.46928	0	0	28.3746	105.63	51.0802	51.9872	0	0	27	109	52	54
ENSG00000280798	160.507	-1.38087	0.252417	4.55861e-08	6.79798e-07	TRUE	LINC00294	lincRNA	-5.46772	71.094	74.7013	187.062	199.63	210.215	177.141	72	73	178	206	214	184
ENSG00000168874	84.8017	-2.66529	0.482117	4.65706e-08	6.94132e-07	TRUE	ATOH8	protein_coding	-5.46393	22.7106	19.4428	224.895	68.8046	184.675	134.782	23	19	214	71	188	140
[truncated: 27,814 more rows]
