# Supplementary material for: Genetic attenuation of ALDH1A1 increases metastatic potential and aggressiveness in colorectal cancer
Source: Mol Oncol. 2026 Feb 3;20(6):1556–90. doi: 10.1002/1878-0261.70215 (PMC13238895; doi:10.1002/1878-0261.70215)
Supplement: Supplementary file 4 — Table S4. The list of differentially expressed genes in clone 1C3 with attenuated ALDH1A1 expression compared to parental pts80 cell line. [file MOL2-20-1556-s003.xlsx]

## Sheet: Sheet1
Ensembl_Id	baseMean	log2FoldChange	lfcSE	pvalue	padj	significant_DE	Feature_name	biotype	stat	X1C3.1_normCounts	X1C3.2_normCounts	Parent.1_normCounts	Parent.2_normCounts	Parent.3_normCounts	Parent.4_normCounts	X1C3.1_rawCounts	X1C3.2_rawCounts	Parent.1_rawCounts	Parent.2_rawCounts	Parent.3_rawCounts	Parent.4_rawCounts
ENSG00000137731	405018248	-4116094768	0,6379336771	2,10E-08	0,0003956716692	TRUE	FXYD2	protein_coding	-5603292203	2811498322	1010098426	5780002808	290723821	844787746	6931620841	3	1	55	30	86	72
ENSG00000153363	1114247279	1160106033	0,2271062976	3,20E-07	0,003012174216	TRUE	LINC00467	lincRNA	5111138777	192119052	1767672245	9458186413	9496978152	6974410461	6739075818	205	175	90	98	71	70
ENSG00000064787	1463955945	-2065218281	0,4227432847	1,24E-06	0,007789037471	TRUE	BCAS1	protein_coding	-4848805289	5904146476	4444433073	1166509658	1492382281	3880129764	2772648337	63	44	111	154	395	288
ENSG00000212747	41276366	-2056131926	0,4361840565	3,20E-06	0,01240148128	TRUE	RTL8B	protein_coding	-4657754408	121831594	1212118111	8512367772	3391777911	4027476464	6353985771	13	12	81	35	41	66
ENSG00000133687	1812461159	3936449399	0,8159113945	3,60E-06	0,01240148128	TRUE	TMTC1	protein_coding	463308326	2811498322	1151512205	2101819203	3876317613	0,9823113326	0	3	114	2	4	1	0
ENSG00000134533	2286835009	-1556385533	0,3354528542	3,96E-06	0,01240148128	TRUE	RERG	protein_coding	-4613723532	1405749161	8989875988	2427601179	2616514389	3831014197	5112070371	150	89	231	270	390	531
ENSG00000133424	4182774315	-2350209364	0,5236619374	9,19E-06	0,02086818152	TRUE	LARGE1	protein_coding	-4435343769	5622996644	1010098426	5464729928	1356711165	6385023662	6161440748	6	10	52	14	65	64
ENSG00000088826	2881788572	1484915598	0,3381084728	9,43E-06	0,02086818152	TRUE	SMOX	protein_coding	4429775012	4001699278	9131289768	3131710612	2064139129	2347724085	1444087675	427	904	298	213	239	150
ENSG00000059377	1532556978	-162706593	0,368281802	1,05E-05	0,02086818152	TRUE	TBXAS1	protein_coding	-4405905554	9090511241	4141403545	2322510219	1366401959	2485247671	2397185541	97	41	221	141	253	249
ENSG00000169129	3303474518	-2388707882	0,5331658207	1,21E-05	0,02086818152	TRUE	AFAP1L2	protein_coding	-4375250422	8434494966	2020196851	2732364964	310105409	3536320797	4524808049	9	2	26	32	36	47
ENSG00000159167	731670527	1980042429	0,4537105814	1,22E-05	0,02086818152	TRUE	STC1	protein_coding	4373952948	5444935084	3159587875	3404947109	4167041434	5196426949	4370772031	581	3128	324	430	529	454
ENSG00000113361	9379409946	-2461760281	0,5589690042	1,50E-05	0,02321972972	TRUE	CDH6	protein_coding	-4328542498	4310964094	1010098426	9142913533	591138436	2956757111	2426067295	46	10	87	61	301	252
ENSG00000169174	5130390729	-3062916225	0,6312394561	1,60E-05	0,02321972972	TRUE	PCSK9	protein_coding	-4313829082	1874332215	1010098426	2101819203	5136120837	2062853798	9627251169	2	1	20	53	21	10
ENSG00000131016	1992653441	2333630993	0,5425658322	1,82E-05	0,02384406284	TRUE	AKAP12	protein_coding	4285308561	6513304446	7014123468	5433202639	6812628205	6493077908	74129834	695	6944	517	703	661	770
ENSG00000019505	4321731669	-2382118876	0,5453605672	1,99E-05	0,02384406284	TRUE	SYT13	protein_coding	-4266162648	1593182382	9090885831	8722549692	2713422329	903726426	9819796192	17	9	83	28	92	102
ENSG00000106258	1865021308	-2351320573	0,5545153745	2,11E-05	0,02384406284	TRUE	CYP3A5	protein_coding	-425271075	6185296308	2727265749	704109433	1928468013	5314304309	2974820611	66	27	67	199	541	309
ENSG00000181634	1075760826	-2645658831	0,6376556075	2,24E-05	0,02384406284	TRUE	TNFSF15	protein_coding	-4239636778	131203255	1414137796	3993456485	7268095525	1473466999	2300913029	14	14	38	75	150	239
ENSG00000103534	1853084357	-1015219029	0,2403956272	2,28E-05	0,02384406284	TRUE	TMC5	protein_coding	-4235408621	899679463	6262610239	1219055138	1492382281	1836922192	1723277959	96	62	116	154	187	179
ENSG00000165092	9329782854	-2245986912	0,5189226145	2,57E-05	0,02544864226	TRUE	ALDH1A1	protein_coding	-4208548822	3501252577	2077772462	1117852543	2147479958	2195858753	2260671119	3736	2057	10637	2216	22354	23482
ENSG00000116761	8661502444	2673500094	0,641075058	3,68E-05	0,03451530239	TRUE	CTH	protein_coding	4126975418	1405749161	3252516931	1576364402	2422698508	1669929265	2599357816	15	322	15	25	17	27
ENSG00000182836	4331417751	-2312340056	0,5551689046	5,11E-05	0,04371399305	TRUE	PLCXD3	protein_coding	-4050449578	1490094111	1292925985	1828582707	6337779297	880150954	1412317746	159	128	174	654	896
