# Supplementary material for: Genetic attenuation of ALDH1A1 increases metastatic potential and aggressiveness in colorectal cancer
Source: Mol Oncol. 2026 Feb 3;20(6):1556–90. doi: 10.1002/1878-0261.70215 (PMC13238895; doi:10.1002/1878-0261.70215)
Supplement: Supplementary file 5 — Table S5. Enrichment analysis GSEA Canonical pathways between 1C3 vs. parental. [file MOL2-20-1556-s001.xlsx]

## Sheet: Sheet1
Reactome pathways	Ref count	Input count	Expected	Over/under	Fold enrichment	Raw p-value	FDR
Defective TBXAS1 causes GHDD (R-HSA-5579032)	1	1	.00	+	> 100	0.00117	5.00E-01
Defective LARGE causes MDDGA6 and MDDGB6 (R-HSA-5083627)	2	1	.00	+	> 100	0.00233	8.57E-01
Fructose catabolism (R-HSA-70350)	5	1	.01	+	> 100	0.00581	1.00E00
Vitamins (R-HSA-211916)	6	1	.01	+	> 100	0.00697	1.00E00
Fructose metabolism (R-HSA-5652084)	7	1	.01	+	> 100	0.00813	1.00E00
CHL1 interactions (R-HSA-447041)	9	1	.01	+	95.33	0.0104	1.00E00
RA biosynthesis pathway (R-HSA-5365859)	22	2	.03	+	78.00	0.000296	1.53E-01
Eicosanoids (R-HSA-211979)	12	1	.01	+	71.50	0.0139	1.00E00
Ethanol oxidation (R-HSA-71384)	12	1	.01	+	71.50	0.0139	1.00E00
Signaling by Retinoic Acid (R-HSA-5362517)	43	3	.05	+	59.86	1.66e-05	2.14E-02
Synthesis of Prostaglandins (PG) and Thromboxanes (TX) (R-HSA-2162123)	15	1	.02	+	57.20	0.0173	1.00E00
VLDLR internalisation and degradation (R-HSA-8866427)	16	1	.02	+	53.62	0.0185	1.00E00
LDL clearance (R-HSA-8964038)	19	1	.02	+	45.16	0.0219	1.00E00
Aflatoxin activation and detoxification (R-HSA-5423646)	20	1	.02	+	42.90	0.0231	1.00E00
Signal transduction by L1 (R-HSA-445144)	20	1	.02	+	42.90	0.0231	1.00E00
Regulation of FZD by ubiquitination (R-HSA-4641263)	21	1	.02	+	40.86	0.0242	1.00E00
Cytochrome P450 - arranged by substrate type (R-HSA-211897)	65	3	.08	+	39.60	5.79e-05	4.98E-02
Xenobiotics (R-HSA-211981)	24	1	.03	+	35.75	0.0276	1.00E00
SUMOylation of intracellular receptors (R-HSA-4090294)	24	1	.03	+	35.75	0.0276	1.00E00
Basigin interactions (R-HSA-210991)	25	1	.03	+	34.32	0.0288	1.00E00
Phase I - Functionalization of compounds (R-HSA-211945)	104	4	.12	+	33.00	6.04e-06	1.55E-02
TNFs bind their physiological receptors (R-HSA-5669034)	28	1	.03	+	30.64	0.0321	1.00E00
Acyl chain remodelling of PE (R-HSA-1482839)	29	1	.03	+	29.59	0.0333	1.00E00
Laminin interactions (R-HSA-3000157)	30	1	.03	+	28.60	0.0344	1.00E00
Interaction between L1 and Ankyrins (R-HSA-445095)	31	1	.04	+	27.68	0.0355	1.00E00
Cargo concentration in the ER (R-HSA-5694530)	33	1	.04	+	26.00	0.0378	1.00E00
Metabolic disorders of biological oxidation enzymes (R-HSA-5579029)	34	1	.04	+	25.24	0.0389	1.00E00
Plasma lipoprotein clearance (R-HSA-8964043)	36	1	.04	+	23.83	0.0411	1.00E00
Nuclear Receptor transcription pathway (R-HSA-383280)	41	1	.05	+	20.93	0.0467	1.00E00
Biological oxidations (R-HSA-211859)	220	4	.26	+	15.60	0.000114	7.33E-02
L1CAM interactions (R-HSA-373760)	119	2	.14	+	14.42	0.00841	1.00E00
Signaling by Nuclear Receptors (R-HSA-9006931)	260	3	.30	+	9.90	0.00331	1.00E00
Diseases of metabolism (R-HSA-5668914)	252	2	.29	+	6.81	0.0345	1.00E00
